# Supplementary material for: (3,4-Dimeth­oxy­phen­yl)(4-fluoro­phen­yl)methanone
Source: Acta Crystallogr Sect E Struct Rep Online. 2010 Jun 5;66(Pt 7):o1585. doi: 10.1107/S1600536810021008 (PMC3006767; doi:10.1107/S1600536810021008)
Supplement: Supplementary file 2 [file e-66-o1585-Isup2.hkl]

# 
# h,k,l, Fc-squared, Fo-squared, sigma(Fo-squared) and status flag 
# 
data_I
_shelx_title ' 100112d in P2(1)/c' 
_shelx_refln_list_code          4 
_shelx_F_calc_maximum      158.09 
_exptl_crystal_F_000       544.00 
_reflns_d_resolution_high  0.8404 
 
loop_ 
 _symmetry_equiv_pos_as_xyz 
 'x, y, z' 
 '-x, y+1/2, -z+1/2' 
 '-x, -y, -z' 
 'x, -y-1/2, z-1/2' 
 
_cell_length_a    10.8926 
_cell_length_b    11.3632 
_cell_length_c    10.8369 
_cell_angle_alpha  90.000 
_cell_angle_beta  108.285 
_cell_angle_gamma  90.000 
 
_shelx_F_squared_multiplier     1.000 
 
loop_ 
 _refln_index_h 
 _refln_index_k 
 _refln_index_l 
 _refln_F_squared_calc 
 _refln_F_squared_meas 
 _refln_F_squared_sigma 
 _refln_observed_status 
   1   0   0     1833.65     1774.12     89.39 o 
   2   0   0     1767.82     1665.16     83.98 o 
   3   0   0     9873.31     8693.20    436.78 o 
   4   0   0     3177.44     3261.12    164.17 o 
   5   0   0      155.48      150.63      8.36 o 
   6   0   0       33.19       40.23      3.43 o 
   7   0   0      280.75      256.06     13.96 o 
   8   0   0       88.92       84.75      6.08 o 
   9   0   0      474.63      497.94     32.03 o 
  10   0   0        3.11        3.40      3.35 o 
  11   0   0      187.09      167.88     15.82 o 
   1   1   0      504.50      508.00     17.60 o 
   2   1   0      304.33      309.56     11.23 o 
   3   1   0       57.78       58.71      2.60 o 
   4   1   0     1124.78     1104.74     39.54 o 
   5   1   0        4.13        2.35      1.00 o 
   6   1   0        5.72        9.27      1.38 o 
   7   1   0      198.21      192.45      7.68 o 
   8   1   0       39.01       40.26      2.89 o 
   9   1   0      369.48      355.70     13.69 o 
  10   1   0      424.69      401.70     26.69 o 
  11   1   0        0.14       -4.14      6.29 o 
  12   1   0        0.77       -3.00      6.78 o 
   0   2   0      901.63      888.78     36.12 o 
   1   2   0     2841.15     2602.34     90.27 o 
   2   2   0     4192.02     4042.71    137.02 o 
   3   2   0     1382.16     1381.88     59.11 o 
   4   2   0      369.61      346.96     14.70 o 
   5   2   0       44.75       41.67      2.35 o 
   6   2   0      665.70      615.06     38.70 o 
   7   2   0        2.70        1.48      1.86 o 
   8   2   0      238.02      226.98     17.90 o 
   9   2   0        2.42        4.55      2.57 o 
  10   2   0      225.50      207.78     55.06 o 
  11   2   0        0.42       -0.27      3.87 o 
  12   2   0        4.74        3.13      7.89 o 
   1   3   0    10312.68     8895.32    245.56 o 
   2   3   0        2.55       -0.90      1.13 o 
   3   3   0     1696.32     1751.02    104.05 o 
   4   3   0      704.15      713.90     58.53 o 
   5   3   0       10.76       11.41      1.44 o 
   6   3   0      304.42      285.95     26.76 o 
   7   3   0        7.35        6.51      1.65 o 
   8   3   0      119.91       99.59      9.65 o 
   9   3   0       11.36        9.48      3.58 o 
  10   3   0       11.08       13.34      3.86 o 
  11   3   0        0.63       -0.69      5.49 o 
  12   3   0        2.74       -3.26      5.79 o 
   0   4   0     2928.48     2885.15    113.73 o 
   1   4   0     3413.61     3105.24     86.23 o 
   2   4   0      310.35      294.18     14.85 o 
   3   4   0      143.34      159.76     14.68 o 
   4   4   0      615.31      650.50     61.50 o 
   5   4   0      164.48      165.30     16.19 o 
   6   4   0      184.90      167.15     18.97 o 
   7   4   0      112.51      107.35     15.32 o 
   8   4   0       15.39       16.72      7.07 o 
   9   4   0        5.91        3.27      3.39 o 
  10   4   0        6.80        4.84      3.55 o 
  11   4   0       30.03       31.24     15.96 o 
   1   5   0       46.36       41.91      2.27 o 
   2   5   0     4423.32     4122.88    222.36 o 
   3   5   0       96.61      104.43     11.26 o 
   4   5   0       75.44       82.84      8.78 o 
   5   5   0      302.91      289.16     40.54 o 
   6   5   0        5.56        7.85      2.77 o 
   7   5   0       97.12       91.68     24.07 o 
   8   5   0        0.32       -1.56      2.85 o 
   9   5   0       12.54       12.83      3.77 o 
  10   5   0       13.17       12.07      4.28 o 
  11   5   0        1.90        2.29      3.85 o 
   0   6   0      107.59       86.13      5.05 o 
   1   6   0       97.45       95.37      3.69 o 
   2   6   0     1006.54      893.86     38.13 o 
   3   6   0     1084.97     1009.91    105.29 o 
   4   6   0       67.01       65.31      4.07 o 
   5   6   0       10.61       11.26      5.19 o 
   6   6   0       11.20       12.54      3.39 o 
   7   6   0       51.64       50.23     16.83 o 
   8   6   0       70.20       58.55     21.69 o 
   9   6   0        1.08        1.15      3.51 o 
  10   6   0        2.72        4.55      3.79 o 
  11   6   0        1.58        1.96      5.26 o 
   1   7   0        3.38        1.02      1.71 o 
   2   7   0      238.47      189.47     11.10 o 
   3   7   0       23.48       23.91      2.41 o 
   4   7   0       24.11       21.71      2.65 o 
   5   7   0      124.55      121.31     23.92 o 
   6   7   0       25.58       27.27      8.88 o 
   7   7   0        5.62        2.49      7.06 o 
   8   7   0        2.92       -0.80      4.02 o 
   9   7   0        4.55       -0.12      3.71 o 
  10   7   0        2.38       -0.56      3.96 o 
   0   8   0      366.31      338.70     15.93 o 
   1   8   0       65.30       71.99      3.53 o 
   2   8   0      253.08      231.27     16.84 o 
   3   8   0       22.80       25.91      4.44 o 
   4   8   0      343.20      284.39     59.37 o 
   5   8   0       11.68       11.76      2.91 o 
   6   8   0       36.17       36.38     17.09 o 
   7   8   0      374.68      295.62    150.02 o 
   8   8   0        0.00       -1.99      3.74 o 
   9   8   0       13.18       16.24     13.73 o 
   1   9   0        3.85        1.79      2.15 o 
   2   9   0        1.26        0.67      2.35 o 
   3   9   0       16.85       14.44      2.89 o 
   4   9   0       30.60       33.26      4.14 o 
   5   9   0        4.40        1.37      2.88 o 
   6   9   0        0.04       -0.16      3.86 o 
   7   9   0        0.52        5.90      4.19 o 
   8   9   0        2.69       -2.18      4.72 o 
   9   9   0       40.89       44.29     23.28 o 
   0  10   0      251.43      233.67     11.48 o 
   1  10   0       45.88       51.22      3.94 o 
   2  10   0        1.04       -0.28      2.43 o 
   3  10   0        3.63        3.14      3.05 o 
   4  10   0        0.01        3.96      3.12 o 
   5  10   0       55.28       61.54     13.30 o 
   6  10   0       59.25       61.99     25.55 o 
   7  10   0        7.30        6.36      8.54 o 
   8  10   0       29.35       17.09      6.89 o 
   1  11   0      332.25      302.90     19.29 o 
   2  11   0        6.68        7.30      3.60 o 
   3  11   0       36.16       34.17      5.97 o 
   4  11   0       10.04       12.97      4.20 o 
   5  11   0        1.98        0.74      4.43 o 
   6  11   0       36.68       49.90     26.82 o 
   7  11   0       12.62        7.08      4.74 o 
   0  12   0       83.73       67.62      8.54 o 
   1  12   0        7.90       10.34      4.58 o 
   2  12   0        8.71        8.00      4.36 o 
   3  12   0        2.07        5.03      3.35 o 
   4  12   0        2.61        3.92      3.29 o 
   5  12   0        7.02        9.48      3.61 o 
   1  13   0        0.04        2.13      5.12 o 
   2  13   0       48.40       39.40      6.34 o 
   3  13   0       11.92        8.74      7.72 o 
 -12   1   1       79.99       87.00     12.37 o 
 -11   1   1      106.45       94.35     29.94 o 
 -10   1   1      116.26      109.50      8.20 o 
  -9   1   1       17.03       20.43      2.62 o 
  -8   1   1       13.48       16.86      3.00 o 
  -7   1   1       42.61       43.11      2.74 o 
  -6   1   1     1415.09     1582.84     56.57 o 
  -5   1   1      595.50      674.26     24.32 o 
  -4   1   1       13.27       16.69      1.49 o 
  -3   1   1        1.70        6.36      3.32 o 
  -2   1   1      140.52      139.45      6.66 o 
  -1   1   1       91.65       94.51      5.20 o 
   0   1   1      985.93      852.10     47.56 o 
   1   1   1      795.79      728.61     24.95 o 
   2   1   1      117.74      115.77      4.52 o 
   3   1   1      253.01      270.56     12.63 o 
   4   1   1      491.89      494.02     25.95 o 
   5   1   1       60.25       55.42      3.46 o 
   6   1   1        2.57       -0.31      1.17 o 
   7   1   1        1.55        0.63      1.46 o 
   8   1   1       98.73       86.94      4.51 o 
   9   1   1      163.17      152.15     15.40 o 
  10   1   1        0.56       -4.89      3.58 o 
  11   1   1        7.23       11.40      4.82 o 
 -12   2   1       14.12        6.07      7.68 o 
 -11   2   1      191.56      204.01     34.43 o 
 -10   2   1        0.67       -3.32      3.05 o 
  -9   2   1      193.84      200.03     21.82 o 
  -8   2   1       28.95       31.39      2.62 o 
  -7   2   1       41.75       53.05      3.60 o 
  -6   2   1       18.96       18.94      1.75 o 
  -5   2   1     2278.99     2492.98    144.30 o 
  -4   2   1     1475.67     1610.17     74.81 o 
  -3   2   1      600.59      590.97     24.24 o 
  -2   2   1    24991.65    17921.05   1003.29 o 
  -1   2   1     3853.86     3771.01    189.72 o 
   0   2   1     2721.30     2481.60     69.94 o 
   1   2   1      431.76      378.32     12.77 o 
   2   2   1      625.26      560.05     22.52 o 
   3   2   1      383.15      382.33     15.88 o 
   4   2   1       22.89       23.13      1.81 o 
   5   2   1        2.60        0.83      1.01 o 
   6   2   1      565.14      536.61     34.94 o 
   7   2   1      203.05      181.33     12.79 o 
   8   2   1       61.69       55.75      5.79 o 
   9   2   1      327.81      275.39     33.83 o 
  10   2   1       27.06       31.74      8.55 o 
  11   2   1        0.30        1.40      6.34 o 
 -12   3   1       31.85       30.01      8.24 o 
 -11   3   1       17.93       16.33      5.89 o 
 -10   3   1        1.63       -0.27      3.27 o 
  -9   3   1       20.00       27.78      6.56 o 
  -8   3   1        7.33        4.71      2.23 o 
  -7   3   1        9.79        8.75      1.83 o 
  -6   3   1       58.59       57.17      4.85 o 
  -4   3   1     1984.45     2131.25    144.06 o 
  -3   3   1        2.30        3.68      2.07 o 
  -2   3   1      232.20      225.58     10.45 o 
  -1   3   1     1960.07     1907.51     63.71 o 
   0   3   1     3425.82     3249.57     90.37 o 
   1   3   1     1186.99     1069.49     32.76 o 
   2   3   1      119.67      110.69      6.13 o 
   3   3   1      335.32      305.02      9.89 o 
   4   3   1       59.88       61.57      3.11 o 
   5   3   1      711.03      678.52     49.02 o 
   6   3   1        4.27        3.65      1.36 o 
   7   3   1       22.00       17.97      2.78 o 
   8   3   1      483.77      415.84     50.72 o 
   9   3   1        1.69        5.86      2.58 o 
  10   3   1       13.84        9.17      8.82 o 
  11   3   1       33.10       34.58     15.68 o 
 -12   4   1       28.26       25.19     10.01 o 
 -11   4   1        0.35       -2.10      3.80 o 
 -10   4   1        9.64        2.96      3.60 o 
  -9   4   1        6.32       11.60      3.60 o 
  -8   4   1       59.87       62.85      8.72 o 
  -7   4   1      208.65      249.59     29.54 o 
  -6   4   1      219.20      216.14     26.77 o 
  -5   4   1        2.13        2.82      1.65 o 
  -4   4   1      545.12      575.04     52.73 o 
  -3   4   1      376.03      353.59     26.65 o 
  -2   4   1       27.57       31.26      1.96 o 
  -1   4   1      659.75      652.67     20.25 o 
   0   4   1     1733.95     1689.61     47.30 o 
   1   4   1     1595.20     1524.19     44.04 o 
   2   4   1      984.89      914.49     46.39 o 
   3   4   1      422.93      429.73     46.00 o 
   4   4   1       34.18       34.84      2.63 o 
   5   4   1       56.02       53.42      3.36 o 
   6   4   1        0.99       -1.83      2.00 o 
   7   4   1      138.19      117.45     16.35 o 
   8   4   1       83.00       66.65     10.28 o 
   9   4   1       12.01        6.67      3.73 o 
  10   4   1        8.93        6.30      4.82 o 
  11   4   1        2.58        2.22     11.03 o 
 -11   5   1        3.32       -2.20      3.95 o 
 -10   5   1       26.34       26.56     10.35 o 
  -9   5   1        1.11       -0.54      3.27 o 
  -8   5   1        0.81       -0.43      3.12 o 
  -7   5   1      111.56      110.27     26.85 o 
  -6   5   1      177.34      167.33     40.63 o 
  -5   5   1      234.43      231.69     37.23 o 
  -4   5   1       12.64       13.61      2.77 o 
  -3   5   1       26.43       33.86      3.63 o 
  -2   5   1        4.33        3.05      1.27 o 
  -1   5   1      304.69      284.83      8.56 o 
   0   5   1      385.49      371.79     10.99 o 
   1   5   1       87.61       82.97      4.11 o 
   2   5   1      222.41      191.11      8.55 o 
   3   5   1       20.69       24.05      4.01 o 
   4   5   1       18.01       20.17      2.36 o 
   5   5   1       14.60       13.53      2.31 o 
   6   5   1       24.14       28.81      4.74 o 
   7   5   1       61.08       55.25     16.04 o 
   8   5   1        0.00       -2.42      3.43 o 
   9   5   1       55.79       56.31     18.39 o 
  10   5   1        0.30       -1.35      3.57 o 
  11   5   1        2.37       10.71      4.92 o 
 -11   6   1        0.25       -4.04      4.65 o 
 -10   6   1        0.08       -0.09      9.05 o 
  -9   6   1        1.13       -2.78      3.58 o 
  -8   6   1       44.55       42.61     15.45 o 
  -7   6   1       28.49       33.15      8.48 o 
  -6   6   1       18.53       18.14      3.69 o 
  -5   6   1       60.28       59.37     20.38 o 
  -4   6   1      147.63      154.10     28.27 o 
  -3   6   1      533.78      490.46     49.56 o 
  -2   6   1      116.73      108.54      8.43 o 
  -1   6   1       74.04       66.51      2.99 o 
   0   6   1      575.42      563.12     16.41 o 
   1   6   1        8.49       11.15      1.66 o 
   2   6   1      445.47      373.41     12.56 o 
   3   6   1        4.45        5.66      1.69 o 
   4   6   1       16.29       19.67      2.91 o 
   5   6   1       78.75       78.24      5.86 o 
   6   6   1        2.49       -0.57      3.16 o 
   7   6   1      128.90      113.25     35.47 o 
   8   6   1       28.32       19.48      7.35 o 
   9   6   1        0.09       -4.32      3.27 o 
  10   6   1        4.59        2.58      3.91 o 
 -10   7   1        0.59       -3.17      3.87 o 
  -9   7   1       50.17       60.05     30.19 o 
  -8   7   1        0.00       -1.22      4.42 o 
  -7   7   1        8.32        4.49      4.03 o 
  -6   7   1       41.83       36.89      7.79 o 
  -5   7   1       17.73       15.95      3.96 o 
  -4   7   1      274.61      252.96     40.53 o 
  -3   7   1      325.74      284.24     35.47 o 
  -2   7   1      292.12      267.34     20.96 o 
  -1   7   1       28.53       21.70      2.02 o 
   0   7   1       66.07       54.96      2.92 o 
   1   7   1      638.74      595.31     24.80 o 
   2   7   1       67.77       66.45      4.57 o 
   3   7   1        4.67        5.38      1.92 o 
   4   7   1       24.87       30.08      3.89 o 
   5   7   1        0.00       -0.06      2.54 o 
   6   7   1        0.28       -3.21      3.07 o 
   7   7   1       13.91       18.11      7.70 o 
   8   7   1       83.86       80.31     18.41 o 
   9   7   1        1.06       -3.96      3.29 o 
  10   7   1        6.91        8.12     12.98 o 
 -10   8   1        4.84       -0.31      5.07 o 
  -9   8   1        1.17        0.82      6.96 o 
  -8   8   1       12.39        8.28      4.36 o 
  -7   8   1       12.56       17.51      9.15 o 
  -6   8   1       50.34       53.08     19.85 o 
  -5   8   1       19.70       17.22      3.36 o 
  -4   8   1       31.76       32.31      7.09 o 
  -3   8   1        1.09       -1.07      2.27 o 
  -2   8   1       54.73       52.21      4.47 o 
  -1   8   1        9.71        7.04      1.95 o 
   0   8   1        0.07       -0.70      1.77 o 
   1   8   1      284.02      273.30     13.74 o 
   2   8   1       27.87       26.04      2.54 o 
   3   8   1      345.00      290.67     32.76 o 
   4   8   1       51.71       55.10      8.81 o 
   5   8   1        0.02       -0.08      2.89 o 
   6   8   1       64.84       65.32     14.37 o 
   7   8   1        2.05        1.99      3.86 o 
   8   8   1        0.03       -0.46      3.92 o 
   9   8   1       30.96       35.09     12.60 o 
  -9   9   1       14.04       16.11     12.07 o 
  -8   9   1       17.59       15.62     12.77 o 
  -7   9   1       22.48       18.11     13.80 o 
  -6   9   1      152.89      144.44     75.18 o 
  -5   9   1       53.90       43.68     11.46 o 
  -4   9   1        0.68       -2.31      2.47 o 
  -3   9   1      143.12      126.49     20.59 o 
  -2   9   1       51.33       49.06      3.81 o 
  -1   9   1       32.58       38.92      2.85 o 
   0   9   1       32.42       36.32      2.90 o 
   1   9   1       77.46       73.64      3.85 o 
   2   9   1       42.13       37.58      3.10 o 
   3   9   1       45.69       49.95      9.03 o 
   4   9   1        0.58        4.11      2.98 o 
   5   9   1       35.02       28.00      6.81 o 
   6   9   1       21.44       27.85      6.32 o 
   7   9   1        7.92        6.09      8.03 o 
   8   9   1       34.55       41.71     22.47 o 
  -8  10   1        6.43       10.44      4.75 o 
  -7  10   1        3.10        1.48      4.48 o 
  -6  10   1        8.61        3.08      6.39 o 
  -5  10   1        0.06       -4.49      3.62 o 
  -4  10   1        2.60        1.17      2.50 o 
  -3  10   1       35.68       25.27      4.63 o 
  -2  10   1        2.06       -2.87      2.50 o 
  -1  10   1       89.01       84.82      5.80 o 
   0  10   1      161.30      130.76      5.99 o 
   1  10   1       12.85       17.29      2.58 o 
   2  10   1      243.93      231.15     28.98 o 
   3  10   1        6.53        5.40      2.92 o 
   4  10   1        3.13        4.80      3.23 o 
   5  10   1       74.54       87.24     15.96 o 
   6  10   1       24.68       37.91      7.74 o 
   7  10   1       69.51       77.22     28.48 o 
  -7  11   1        7.21        7.23      7.84 o 
  -6  11   1        0.04       -1.32      3.91 o 
  -5  11   1        0.00       -1.36      6.12 o 
  -4  11   1       30.51       38.23      6.75 o 
  -3  11   1        0.22       -1.40      2.55 o 
  -2  11   1        8.98        4.95      2.76 o 
  -1  11   1        2.17        2.31      2.61 o 
   0  11   1       44.18       40.17      4.55 o 
   1  11   1        0.61       -4.03      4.09 o 
   2  11   1       48.53       49.08      6.95 o 
   3  11   1        1.26        0.29      3.02 o 
   4  11   1       75.86       81.53     27.57 o 
   5  11   1       14.80       14.42      3.76 o 
   6  11   1        6.74       11.72      3.79 o 
  -5  12   1        2.95       -0.30      4.01 o 
  -4  12   1       17.03       17.17      3.92 o 
  -3  12   1        8.48        7.93      3.51 o 
  -2  12   1       96.29       88.95      7.08 o 
  -1  12   1       17.17       20.26      4.49 o 
   0  12   1      203.31      180.83     12.16 o 
   1  12   1        0.33        3.89      7.25 o 
   2  12   1        7.19        2.58      4.04 o 
   3  12   1       54.50       73.54      8.85 o 
   4  12   1       18.65       21.61      4.32 o 
   5  12   1       20.89       30.44      5.40 o 
  -3  13   1       14.04       16.47      5.11 o 
  -2  13   1        3.41        7.40      5.19 o 
   0  13   1        1.71       -1.08      5.08 o 
   1  13   1        0.34       -0.46      4.51 o 
   2  13   1        1.56        3.59      4.82 o 
 -12   0   2        0.26        1.27      5.53 o 
 -11   0   2     1295.41     1270.26     97.29 o 
 -10   0   2        2.46        2.37      4.09 o 
  -9   0   2        0.88       -0.79      3.04 o 
  -8   0   2      164.88      166.85      9.91 o 
  -7   0   2       36.36       33.48      3.51 o 
  -6   0   2     2866.65     3484.05    174.77 o 
  -5   0   2        8.66        6.52      1.92 o 
  -4   0   2      241.35      256.25     13.50 o 
  -3   0   2     1209.92     1166.37     59.23 o 
  -2   0   2     7489.57     6828.81    463.88 o 
  -1   0   2     1617.28     1302.14     89.00 o 
   0   0   2     4057.54     4098.10    278.70 o 
   1   0   2     1895.15     1636.16     68.86 o 
   2   0   2      117.12      112.06      4.99 o 
   3   0   2     1791.79     1644.44     83.36 o 
   4   0   2     1629.82     1562.13     79.22 o 
   5   0   2       27.52       29.25      4.30 o 
   6   0   2       21.94       15.96      2.70 o 
   7   0   2      177.16      166.36     17.33 o 
   8   0   2       69.28       63.79      8.36 o 
   9   0   2      469.23      445.31     33.16 o 
  10   0   2      147.18      126.73     12.88 o 
  11   0   2        7.92        9.82      6.76 o 
 -12   1   2      111.52       99.95     11.56 o 
 -11   1   2        9.10        8.84      3.33 o 
 -10   1   2       15.21       25.72      4.34 o 
  -9   1   2        5.15        5.09      2.23 o 
  -8   1   2      212.48      248.06      9.76 o 
  -7   1   2       87.96       95.99      4.42 o 
  -6   1   2      776.46      946.18     33.94 o 
  -5   1   2       38.58       43.86      2.41 o 
  -4   1   2      178.11      208.44      9.29 o 
  -3   1   2     4609.02     4340.61    175.49 o 
  -2   1   2     6008.56     5419.74    219.25 o 
  -1   1   2     4439.14     3868.36    263.22 o 
   0   1   2      174.69      157.08     10.02 o 
   1   1   2     1493.86     1358.52     46.36 o 
   2   1   2       14.12       18.09      1.31 o 
   3   1   2      972.16      915.20     31.82 o 
   4   1   2      192.77      168.21      6.71 o 
   5   1   2      147.35      152.62      6.24 o 
   6   1   2      122.57      106.35      4.85 o 
   7   1   2        8.17        7.08      2.02 o 
   8   1   2       83.42       71.37      7.93 o 
   9   1   2       68.76       75.25      6.71 o 
  10   1   2        1.35       -1.89      3.78 o 
  11   1   2        2.16        6.60      4.43 o 
 -12   2   2       31.98       43.53     18.19 o 
 -11   2   2        4.07        2.28      3.74 o 
 -10   2   2       69.02       59.53     13.50 o 
  -9   2   2       65.83       70.29      4.81 o 
  -8   2   2        2.58        1.87      1.90 o 
  -7   2   2      201.27      216.13     14.33 o 
  -6   2   2        2.28        2.23      1.34 o 
  -5   2   2       83.93       87.33      4.18 o 
  -4   2   2      235.61      220.89      9.47 o 
  -3   2   2     6550.81     6271.51    315.48 o 
  -2   2   2       53.91       65.36      6.69 o 
  -1   2   2     6276.22     5380.34    273.30 o 
   0   2   2     2500.02     2248.39     81.06 o 
   1   2   2      528.74      529.48     18.56 o 
   2   2   2        4.45        4.29      1.25 o 
   3   2   2      318.35      296.32     15.30 o 
   4   2   2     1381.92     1312.17     87.47 o 
   5   2   2        0.28       -0.66      1.16 o 
   6   2   2       78.44       58.65      3.67 o 
   7   2   2       33.91       30.10      3.35 o 
   8   2   2      686.19      578.00     45.41 o 
   9   2   2        2.68        2.78      6.63 o 
  10   2   2        1.74        1.99      3.75 o 
  11   2   2       14.27       15.39      7.14 o 
 -12   3   2       32.96       40.88     18.20 o 
 -11   3   2        6.21        1.83      4.01 o 
 -10   3   2       42.52       49.58     13.41 o 
  -9   3   2       13.70       20.41      3.15 o 
  -8   3   2        0.97       -2.77      2.17 o 
  -7   3   2      202.85      248.96     21.15 o 
  -6   3   2      106.50      101.60      8.93 o 
  -5   3   2     1836.18     2077.42    143.66 o 
  -4   3   2      357.53      403.68     21.22 o 
  -3   3   2     2817.23     2869.26    144.84 o 
  -2   3   2     1793.23     1915.03     97.00 o 
  -1   3   2       60.99       61.23      5.93 o 
   0   3   2     1050.51     1122.79     58.04 o 
   1   3   2      340.94      349.25     15.70 o 
   2   3   2      126.32      110.01      4.41 o 
   3   3   2      199.59      198.41      8.99 o 
   4   3   2       85.63       79.32      6.12 o 
   5   3   2        1.58       -1.54      1.03 o 
   6   3   2      167.84      137.18     10.24 o 
   7   3   2      600.61      536.42     60.25 o 
   8   3   2       74.94       68.40      5.24 o 
   9   3   2        7.51        3.06      4.26 o 
  10   3   2       50.81       37.52     19.88 o 
  11   3   2        2.59        0.43      6.70 o 
 -12   4   2        0.68       -6.35      6.99 o 
 -11   4   2        3.25        4.08      4.22 o 
 -10   4   2        0.06       -2.89      2.92 o 
  -9   4   2       46.98       51.34     12.78 o 
  -8   4   2        4.78        7.22      3.72 o 
  -7   4   2      201.42      236.16     25.17 o 
  -6   4   2       10.15       19.66      3.19 o 
  -5   4   2      207.56      224.87     19.24 o 
  -4   4   2      643.21      707.73     65.84 o 
  -3   4   2       71.60       66.50      6.75 o 
  -2   4   2      234.97      275.20     13.95 o 
  -1   4   2       49.70       54.79      3.01 o 
   0   4   2     1140.22     1206.06     40.63 o 
   1   4   2       99.48       85.60      3.98 o 
   2   4   2      336.60      303.33     11.98 o 
   3   4   2        9.15        5.41      1.71 o 
   4   4   2      739.81      736.32     53.48 o 
   5   4   2       63.27       62.06      3.61 o 
   6   4   2       54.31       44.13      3.83 o 
   7   4   2      852.10      721.55     92.60 o 
   8   4   2      113.30       84.92     12.82 o 
   9   4   2       31.99       28.98      8.20 o 
  10   4   2        2.92       -1.78      4.92 o 
 -11   5   2       16.48       11.93      8.87 o 
 -10   5   2        0.74       -2.00      3.64 o 
  -9   5   2      299.73      263.29     67.78 o 
  -8   5   2       17.16       21.12      3.34 o 
  -7   5   2       42.20       51.81      5.63 o 
  -6   5   2       10.72       14.44      3.16 o 
  -5   5   2      440.40      454.04     87.06 o 
  -4   5   2      260.44      294.29     38.23 o 
  -3   5   2       24.80       30.99      3.68 o 
  -2   5   2      153.74      128.02      6.43 o 
  -1   5   2      762.25      719.69     20.41 o 
   0   5   2      632.38      665.08     19.00 o 
   1   5   2        8.03        8.20      1.30 o 
   2   5   2      364.27      360.25     14.98 o 
   3   5   2        0.03       -1.79      1.40 o 
   4   5   2      302.73      248.08     21.40 o 
   5   5   2       51.55       59.40      4.20 o 
   6   5   2      460.12      402.24     56.29 o 
   7   5   2      193.54      157.17     26.02 o 
   8   5   2       46.58       45.99     17.72 o 
   9   5   2       29.50       31.15      8.18 o 
  10   5   2        0.04       -5.14      3.50 o 
 -11   6   2        6.47        4.38      6.82 o 
 -10   6   2       33.03       29.51     13.27 o 
  -9   6   2       66.88       72.46     28.07 o 
  -8   6   2      245.68      219.56     81.26 o 
  -7   6   2        6.33        2.45      3.32 o 
  -6   6   2        7.20        4.98      3.24 o 
  -5   6   2        0.23        0.71      2.86 o 
  -4   6   2       61.94       69.52     26.61 o 
  -3   6   2      642.08      589.60     76.52 o 
  -2   6   2      238.67      214.38     14.91 o 
  -1   6   2       38.51       43.96      2.34 o 
   0   6   2        9.84       11.70      1.54 o 
   1   6   2     3024.75     3067.70    101.73 o 
   2   6   2       46.22       46.76      2.49 o 
   3   6   2      109.64      100.89     12.96 o 
   4   6   2      100.18      102.56      5.99 o 
   5   6   2      167.18      179.84     20.87 o 
   6   6   2        3.55        5.96      3.32 o 
   7   6   2       26.55       28.03     14.70 o 
   8   6   2        0.78        3.48      3.56 o 
   9   6   2        0.67       -1.49      3.47 o 
  10   6   2        3.85        1.30      5.05 o 
 -10   7   2        0.81       -0.14      4.48 o 
  -9   7   2        0.52       -4.80      3.56 o 
  -8   7   2      142.00      124.77     62.27 o 
  -7   7   2        0.03       -1.48      3.11 o 
  -6   7   2        4.35       -0.28      4.46 o 
  -5   7   2       74.60       65.80     16.60 o 
  -4   7   2       28.46       26.44      3.62 o 
  -3   7   2       36.13       37.42      3.93 o 
  -2   7   2        6.95        7.69      1.45 o 
  -1   7   2      142.39      153.45      5.30 o 
   0   7   2      123.11      121.90      4.55 o 
   1   7   2      347.88      345.62     14.73 o 
   2   7   2       76.71       69.96      4.18 o 
   3   7   2       72.92       77.44      4.75 o 
   4   7   2        7.63        6.39      2.76 o 
   5   7   2       52.54       62.88     11.30 o 
   6   7   2      190.78      205.49     40.84 o 
   7   7   2       76.88       74.46     15.90 o 
   8   7   2       65.99       68.03     21.82 o 
   9   7   2        2.03        0.63      3.80 o 
 -10   8   2        1.81        7.43      9.90 o 
  -9   8   2        0.66        1.07      6.00 o 
  -8   8   2        5.19        8.40     14.18 o 
  -7   8   2       54.78       51.53     21.23 o 
  -6   8   2       55.37       64.12     24.82 o 
  -5   8   2        9.49        8.47      5.81 o 
  -4   8   2      165.89      132.48     28.87 o 
  -3   8   2       70.40       76.51      6.63 o 
  -2   8   2        3.26       -2.00      2.13 o 
  -1   8   2      146.51      143.39      5.23 o 
   0   8   2        1.18        1.68      1.76 o 
   1   8   2       78.08       85.65      4.17 o 
   2   8   2      128.13      133.88      6.65 o 
   3   8   2      202.57      197.56     19.68 o 
   4   8   2        0.31       -1.40      2.60 o 
   5   8   2      239.96      273.99     49.27 o 
   6   8   2      257.34      275.37     49.16 o 
   7   8   2      117.32      125.76     46.14 o 
   8   8   2      115.26      115.49     40.44 o 
   9   8   2        1.92        6.55      4.15 o 
  -9   9   2        1.92       -2.60      4.04 o 
  -8   9   2        0.54        3.99      5.88 o 
  -7   9   2        0.13       -5.08      3.45 o 
  -6   9   2      106.42       87.67     23.79 o 
  -5   9   2       94.63       81.42     22.01 o 
  -4   9   2       74.78       72.78     16.64 o 
  -3   9   2        2.77        3.10      2.70 o 
  -2   9   2      486.99      448.90     36.82 o 
  -1   9   2        7.38        8.34      2.84 o 
   0   9   2        5.38        5.22      2.02 o 
   1   9   2        3.08       -0.07      2.53 o 
   2   9   2      191.13      170.46     13.56 o 
   3   9   2        1.46        2.69      2.87 o 
   4   9   2        0.06        3.08      2.93 o 
   5   9   2        3.16        3.94      3.18 o 
   6   9   2       60.43       75.23     14.60 o 
   7   9   2       32.66       46.38     16.61 o 
   8   9   2        3.00        4.20      4.66 o 
  -8  10   2        7.72        3.69      8.77 o 
  -7  10   2        1.39       -4.03      4.49 o 
  -6  10   2        0.02        4.07      9.61 o 
  -5  10   2       55.74       57.60     19.97 o 
  -4  10   2       43.76       51.82     12.75 o 
  -3  10   2        0.18       -3.14      2.56 o 
  -2  10   2      323.56      298.87     21.96 o 
  -1  10   2        1.15        1.96      2.68 o 
   0  10   2        3.30        3.68      4.11 o 
   1  10   2        0.05       -1.72      2.47 o 
   2  10   2        4.19       -0.47      3.33 o 
   3  10   2       10.37        9.53      3.68 o 
   4  10   2      257.04      267.67     47.96 o 
   5  10   2        6.89        9.05      3.50 o 
   6  10   2       57.31       66.88     11.28 o 
   7  10   2        6.89        6.57      4.41 o 
  -7  11   2        6.17        1.29      4.68 o 
  -6  11   2        0.07        0.24      4.44 o 
  -5  11   2       13.72       14.98      4.92 o 
  -4  11   2        3.45        2.87      3.31 o 
  -3  11   2        8.80        5.73      2.84 o 
  -2  11   2        0.29        1.15      2.66 o 
  -1  11   2      217.00      214.40     25.53 o 
   0  11   2       37.73       33.23      5.04 o 
   1  11   2       25.46       24.56      5.79 o 
   2  11   2      115.41      110.89     13.88 o 
   3  11   2        1.17       -0.01      3.10 o 
   4  11   2        3.35        0.48      3.86 o 
   5  11   2        2.28        7.27      4.11 o 
   6  11   2        8.98       13.39      4.68 o 
  -5  12   2        0.23       -3.39      4.15 o 
  -4  12   2        2.46        1.55      4.64 o 
  -3  12   2       17.27        7.60      3.77 o 
  -2  12   2       37.62       32.87      5.73 o 
  -1  12   2        0.03        0.78      4.02 o 
   0  12   2       40.07       36.87      6.40 o 
   1  12   2        6.71        2.56      4.73 o 
   2  12   2        0.27        2.52      4.79 o 
   3  12   2        0.19        0.18     13.64 o 
   4  12   2       10.02       17.39      3.97 o 
  -3  13   2        0.02        4.63      7.44 o 
  -2  13   2       16.05        9.05      5.93 o 
  -1  13   2        7.85       -0.21      5.65 o 
   0  13   2       11.56       10.24      6.17 o 
   1  13   2        9.17        4.27      5.63 o 
   2  13   2        8.23        6.57      5.09 o 
 -12   1   3        5.88        6.11      4.36 o 
 -11   1   3       12.30       13.70      3.64 o 
 -10   1   3        7.53        7.98      3.10 o 
  -9   1   3      114.86      116.90      6.88 o 
  -8   1   3       93.38      108.61      5.22 o 
  -7   1   3      219.15      280.31     10.80 o 
  -6   1   3       14.61       11.31      1.83 o 
  -5   1   3      471.41      528.61     19.37 o 
  -4   1   3      180.10      183.82      8.22 o 
  -3   1   3      287.18      264.48     11.51 o 
  -2   1   3     2938.40     2595.69    106.59 o 
  -1   1   3     1451.99     1274.90    126.06 o 
   0   1   3     1025.95      940.39     37.10 o 
   1   1   3      521.11      445.66     13.68 o 
   2   1   3       83.30       95.94      3.16 o 
   3   1   3      102.83       94.15      3.69 o 
   4   1   3     1912.90     1709.08     69.83 o 
   5   1   3       16.41       19.49      1.98 o 
   6   1   3       81.53       65.41      5.23 o 
   7   1   3      344.09      321.48     15.31 o 
   8   1   3      218.98      213.39     20.64 o 
   9   1   3        8.08        9.73      4.24 o 
  10   1   3       33.03       36.96      5.54 o 
 -12   2   3       16.82       21.71     10.83 o 
 -11   2   3       40.75       46.67      9.70 o 
 -10   2   3        1.95        4.26      2.84 o 
  -9   2   3       71.68       82.26      5.82 o 
  -8   2   3        2.46        5.64      2.65 o 
  -7   2   3       32.35       36.59      2.72 o 
  -6   2   3       21.95       23.66      2.51 o 
  -5   2   3      585.60      676.60     27.75 o 
  -4   2   3      770.54      826.26     37.07 o 
  -3   2   3      376.31      352.12     18.07 o 
  -2   2   3     5106.72     4824.02    195.46 o 
  -1   2   3        4.78        7.56      3.00 o 
   0   2   3     1413.69     1354.75     44.60 o 
   1   2   3     1868.00     1824.00     62.31 o 
   2   2   3     1045.90     1045.34     36.03 o 
   3   2   3      599.32      621.16     21.75 o 
   4   2   3      299.57      323.71     16.24 o 
   5   2   3       56.27       51.53      3.15 o 
   6   2   3        0.08       -0.03      2.05 o 
   7   2   3      760.50      639.32     55.92 o 
   8   2   3      307.69      265.98     23.96 o 
   9   2   3       15.84       14.13      4.15 o 
  10   2   3        1.93       -0.73      3.75 o 
 -12   3   3        8.89       11.44      6.72 o 
 -11   3   3       75.08       65.47     29.11 o 
 -10   3   3       12.79       19.05      4.66 o 
  -9   3   3       29.11       29.11      3.78 o 
  -8   3   3       39.36       40.11      4.09 o 
  -7   3   3      264.17      314.90     21.24 o 
  -6   3   3      583.82      649.40     46.60 o 
  -5   3   3      108.92      100.88      4.94 o 
  -4   3   3       22.38       30.01      3.44 o 
  -3   3   3     3767.05     3844.40    194.17 o 
  -2   3   3      602.69      645.01     31.72 o 
  -1   3   3      278.96      244.09     14.60 o 
   0   3   3      650.08      640.08     31.18 o 
   1   3   3      323.35      326.79     12.29 o 
   2   3   3     1226.28     1156.61     41.66 o 
   3   3   3       41.67       48.25      2.99 o 
   4   3   3        7.00        9.44      1.91 o 
   5   3   3      525.54      551.31     48.17 o 
   6   3   3       13.02        9.23      2.62 o 
   7   3   3       50.07       57.15      9.39 o 
   8   3   3       52.35       49.50      7.16 o 
   9   3   3       54.78       44.62      6.95 o 
  10   3   3        0.67       -3.85      5.61 o 
 -12   4   3        4.05        4.71      4.62 o 
 -11   4   3       14.61       12.46      4.79 o 
 -10   4   3       46.48       47.57      6.93 o 
  -9   4   3        1.04       -0.12      2.74 o 
  -8   4   3       16.79       18.92      5.23 o 
  -7   4   3        2.20        0.68      2.91 o 
  -6   4   3        0.20       -0.89      2.38 o 
  -5   4   3      138.16      136.92      9.26 o 
  -4   4   3       11.05       11.26      2.53 o 
  -3   4   3      352.70      369.46     20.00 o 
  -2   4   3       45.16       40.74      2.69 o 
  -1   4   3      115.67      148.95      9.47 o 
   0   4   3        0.63       -0.25      0.99 o 
   1   4   3      231.14      287.67     15.47 o 
   2   4   3       80.30       75.02      5.15 o 
   3   4   3      256.99      254.04     14.69 o 
   4   4   3       53.76       50.37      5.09 o 
   5   4   3        0.36       -0.35      2.00 o 
   6   4   3     1127.40      993.87    105.78 o 
   7   4   3        0.28       -2.04      2.44 o 
   8   4   3       78.64       70.26      5.20 o 
   9   4   3       69.52       79.53     13.46 o 
  10   4   3       17.51       11.92      4.98 o 
 -12   5   3        4.15        1.52      4.55 o 
 -11   5   3        0.66       -1.10      4.20 o 
 -10   5   3       23.03       22.56      4.93 o 
  -9   5   3        0.17       -1.18      2.83 o 
  -8   5   3       49.88       52.55      9.56 o 
  -7   5   3       64.12       64.71     15.79 o 
  -6   5   3       54.68       63.09     11.19 o 
  -5   5   3      762.03      823.25     87.23 o 
  -4   5   3     1606.76     1751.71    179.90 o 
  -3   5   3        0.33        0.91      2.14 o 
  -2   5   3       59.45       70.46      4.74 o 
  -1   5   3       56.70       78.72      4.06 o 
   0   5   3       11.39       20.07      1.92 o 
   1   5   3      898.77     1051.87     55.16 o 
   2   5   3      226.00      218.95     12.22 o 
   3   5   3       47.72       47.83      3.52 o 
   4   5   3        1.24       -0.87      2.14 o 
   5   5   3      377.62      379.27     44.04 o 
   6   5   3       45.47       51.87      4.80 o 
   7   5   3        1.45        0.64      2.75 o 
   8   5   3        9.94        8.62      4.53 o 
   9   5   3       29.61       29.00      6.41 o 
  10   5   3        9.68       12.24      7.94 o 
 -11   6   3        1.32        0.92      4.31 o 
 -10   6   3        3.79       -4.95      3.83 o 
  -9   6   3       80.55       81.38     23.98 o 
  -8   6   3        2.34        0.11      3.32 o 
  -7   6   3       31.82       28.23      4.72 o 
  -6   6   3       12.20       12.07      3.37 o 
  -5   6   3        8.39        8.63      3.29 o 
  -4   6   3        7.59       11.85      3.50 o 
  -3   6   3      171.82      153.74     16.86 o 
  -2   6   3      234.57      231.01     10.15 o 
  -1   6   3       33.05       38.60      3.29 o 
   0   6   3      174.24      194.55     10.60 o 
   1   6   3      932.08     1028.52     49.58 o 
   2   6   3      257.56      262.51     30.21 o 
   3   6   3        4.75        4.75      2.42 o 
   4   6   3      157.41      158.49     10.38 o 
   5   6   3       53.36       59.17      4.35 o 
   6   6   3      300.99      294.53     35.02 o 
   7   6   3       57.99       52.89      6.13 o 
   8   6   3        0.07       -1.61      5.19 o 
   9   6   3       45.03       51.18     23.11 o 
 -11   7   3       32.16       39.25     17.33 o 
 -10   7   3       34.46       47.78     17.88 o 
  -9   7   3      149.16      164.44     70.96 o 
  -8   7   3       18.90       25.26     10.40 o 
  -7   7   3       12.19        9.80      4.02 o 
  -6   7   3      128.92      106.43     37.13 o 
  -5   7   3       55.08       60.51     15.14 o 
  -4   7   3      185.19      170.09     20.99 o 
  -3   7   3       19.18       19.53      4.28 o 
  -2   7   3       72.80       68.17      6.97 o 
  -1   7   3        2.41        1.24      1.75 o 
   0   7   3        3.15        1.71      1.41 o 
   1   7   3       17.15       22.84      3.04 o 
   2   7   3      148.64      134.19      6.64 o 
   3   7   3        0.00       -5.03      3.86 o 
   4   7   3       96.36       90.78      6.16 o 
   5   7   3       16.43       21.62      3.25 o 
   6   7   3       81.75       89.39     10.68 o 
   7   7   3       46.83       46.04     15.00 o 
   8   7   3       19.01       19.24      5.68 o 
   9   7   3       10.61        8.11      6.25 o 
 -10   8   3       30.12       34.67     21.50 o 
  -9   8   3        0.05       -4.55      4.04 o 
  -8   8   3        6.91        5.70      4.06 o 
  -7   8   3       25.96       27.57     12.53 o 
  -6   8   3        2.78       -0.73      3.86 o 
  -5   8   3      125.48      106.08     27.66 o 
  -4   8   3      271.12      229.89     48.94 o 
  -3   8   3       38.38       40.96      4.58 o 
  -2   8   3       28.94       29.80      3.94 o 
  -1   8   3      222.90      200.73      9.24 o 
   0   8   3      260.70      267.33      9.27 o 
   1   8   3       14.65       21.28      3.05 o 
   2   8   3       17.15       16.78      3.11 o 
   3   8   3      103.25      119.85     11.94 o 
   4   8   3       76.81       93.84     15.22 o 
   5   8   3        4.76        3.04      2.97 o 
   6   8   3       36.06       43.80      4.60 o 
   7   8   3      118.36      144.64     23.42 o 
   8   8   3        2.99        4.71      4.13 o 
  -9   9   3        6.62       17.85     14.64 o 
  -8   9   3       46.80       39.55     13.03 o 
  -7   9   3        0.24        1.54      3.98 o 
  -6   9   3       96.68       70.50      6.52 o 
  -5   9   3        9.49        9.23      3.60 o 
  -4   9   3        0.02       -1.51      5.80 o 
  -3   9   3      633.23      551.24     71.73 o 
  -2   9   3       32.88       35.35      4.42 o 
  -1   9   3        9.45        9.09      2.95 o 
   0   9   3      383.10      364.26     17.04 o 
   1   9   3       19.82       21.54      3.25 o 
   2   9   3       38.45       41.08      3.94 o 
   3   9   3        0.01       -1.35      2.73 o 
   4   9   3        1.44        0.44      2.79 o 
   5   9   3       11.56        9.68      3.48 o 
   6   9   3       77.07       94.28     13.98 o 
   7   9   3        3.86        6.21      3.59 o 
  -8  10   3       17.98       17.74     13.35 o 
  -7  10   3        9.42        1.34     17.39 o 
  -6  10   3       11.06        3.98      6.16 o 
  -5  10   3       11.31        7.89      5.98 o 
  -4  10   3        0.09       -4.85      3.23 o 
  -3  10   3      123.09       98.53     16.54 o 
  -2  10   3        4.22        2.30      3.36 o 
  -1  10   3       74.38       73.44      7.05 o 
   0  10   3       37.63       36.69      5.60 o 
   1  10   3       88.57       90.33      7.43 o 
   2  10   3        5.33        3.54      2.79 o 
   3  10   3       50.80       63.04      8.21 o 
   4  10   3       40.11       38.20      9.38 o 
   5  10   3       24.14       31.39      5.37 o 
   6  10   3       16.73       23.08      9.15 o 
  -7  11   3       71.85       56.39     28.49 o 
  -6  11   3        0.87       -0.55      5.26 o 
  -5  11   3        0.00       -4.66      3.11 o 
  -4  11   3       20.76       19.36      4.91 o 
  -3  11   3        0.85       -0.96      3.68 o 
  -2  11   3      128.91      112.27     13.21 o 
  -1  11   3       33.05       28.16      9.16 o 
   0  11   3        7.01        5.93      4.62 o 
   1  11   3        3.94        5.57      4.23 o 
   2  11   3        0.00       -3.01      7.58 o 
   3  11   3        2.11        2.70      3.53 o 
   4  11   3       22.96       26.95      4.31 o 
   5  11   3        3.28        4.88      3.67 o 
  -5  12   3        4.73        0.69      6.18 o 
  -4  12   3        4.71        3.64      3.69 o 
  -3  12   3       17.84        6.18      4.90 o 
  -2  12   3        8.70        8.14      4.47 o 
  -1  12   3       45.52       35.94      5.66 o 
   0  12   3        0.01        2.51      7.11 o 
   1  12   3       18.16       16.18      5.73 o 
   2  12   3       46.12       51.71      7.66 o 
   3  12   3        0.43       -4.93      4.45 o 
  -2  13   3       10.73        2.64      5.16 o 
  -1  13   3        0.38        0.45      8.15 o 
   0  13   3       11.01       12.28      8.87 o 
 -12   0   4       96.35       93.28     11.82 o 
 -11   0   4        1.31       -1.98      5.68 o 
 -10   0   4       25.58       29.97      7.78 o 
  -9   0   4      137.36      187.20     15.11 o 
  -8   0   4      174.53      205.60     12.19 o 
  -7   0   4     1732.91     2172.01    113.34 o 
  -6   0   4       21.62       26.64      6.59 o 
  -5   0   4       51.16       44.41      4.25 o 
  -4   0   4     1003.61      940.95     65.26 o 
  -3   0   4      109.70      101.06      9.54 o 
  -2   0   4       75.79       78.18      7.78 o 
  -1   0   4      239.68      265.47     20.09 o 
   0   0   4      605.31      650.92     45.94 o 
   1   0   4       84.85       88.44      5.37 o 
   2   0   4      725.45      698.50     27.89 o 
   3   0   4      388.34      363.25     19.49 o 
   4   0   4       58.67       56.46      4.83 o 
   5   0   4       23.97       21.51      3.28 o 
   6   0   4      256.63      201.88     16.54 o 
   7   0   4       61.89       56.50      8.21 o 
   8   0   4       57.27       68.36      8.63 o 
   9   0   4       10.28        2.96      5.31 o 
  10   0   4        0.85        1.02      4.78 o 
 -12   1   4       33.32       23.77      6.68 o 
 -11   1   4        3.57       -5.98      3.99 o 
 -10   1   4        0.14       -1.72      3.17 o 
  -9   1   4        3.93        5.35      3.37 o 
  -8   1   4      111.08      151.17      6.74 o 
  -7   1   4       18.08       24.28      2.71 o 
  -6   1   4       73.53       90.07      4.43 o 
  -5   1   4        0.50        0.39      4.21 o 
  -4   1   4       63.93       58.41      3.85 o 
  -3   1   4      192.08      164.32      7.85 o 
  -2   1   4        5.61        3.19      2.65 o 
  -1   1   4        1.21        0.25      2.36 o 
   0   1   4      177.13      187.63      8.31 o 
   1   1   4        0.84       -1.12      1.13 o 
   2   1   4     2113.08     2090.11     62.54 o 
   3   1   4      665.30      723.03     22.74 o 
   4   1   4        1.09        0.63      1.32 o 
   5   1   4       67.43       66.40      3.83 o 
   6   1   4       34.41       31.21      3.46 o 
   7   1   4      109.20       84.44     12.76 o 
   8   1   4        0.82        0.96      4.60 o 
   9   1   4       18.38       15.77      4.28 o 
  10   1   4        0.06        0.09      3.72 o 
 -12   2   4       40.27       43.99      6.91 o 
 -11   2   4        3.77       -3.78      3.41 o 
 -10   2   4        1.20        0.28      3.10 o 
  -9   2   4       10.74        3.48      3.29 o 
  -8   2   4        2.19        4.71      3.02 o 
  -7   2   4       37.53       51.69      4.41 o 
  -6   2   4       13.02       11.47      2.42 o 
  -5   2   4      619.63      670.16     32.86 o 
  -4   2   4      141.01      143.50     10.28 o 
  -3   2   4     1591.33     1597.47     65.38 o 
  -2   2   4        0.49       -1.23      1.38 o 
  -1   2   4       11.90        9.65      1.63 o 
   0   2   4       12.42       10.12      1.95 o 
   1   2   4      389.11      422.36     13.29 o 
   2   2   4      162.95      165.40      6.70 o 
   3   2   4      128.94      130.18      5.93 o 
   4   2   4       16.89       19.23      2.18 o 
   5   2   4       29.12       27.66      3.02 o 
   6   2   4      105.05       88.86      5.74 o 
   7   2   4        5.67        1.32      2.49 o 
   8   2   4      165.42      146.79      9.62 o 
   9   2   4        1.39       -5.49      6.28 o 
  10   2   4       20.98       20.59      4.89 o 
 -12   3   4       34.66       35.95     13.99 o 
 -11   3   4       37.92       38.11      4.80 o 
 -10   3   4        0.14       -2.81      3.24 o 
  -9   3   4       84.60       88.14     11.23 o 
  -8   3   4      191.69      227.01     11.92 o 
  -7   3   4       37.23       39.53      4.78 o 
  -6   3   4      183.28      199.27     11.96 o 
  -5   3   4       95.40      106.34      8.27 o 
  -4   3   4     1317.88     1363.00     55.89 o 
  -3   3   4      344.95      418.62     29.02 o 
  -2   3   4      319.59      350.90     22.53 o 
  -1   3   4     1766.42     1773.91     84.14 o 
   0   3   4       13.82       12.96      1.42 o 
   1   3   4        8.99        9.27      1.33 o 
   2   3   4      296.27      332.28     16.76 o 
   3   3   4      167.75      167.79      6.96 o 
   4   3   4      216.65      226.30     14.21 o 
   5   3   4       84.76       85.37     11.13 o 
   6   3   4       18.15       14.18      3.22 o 
   7   3   4       27.24       25.13      5.83 o 
   8   3   4       76.46       71.56      6.93 o 
   9   3   4        4.04        1.56      3.85 o 
  10   3   4        1.13        1.34      3.91 o 
 -12   4   4        5.46        0.48      4.96 o 
 -11   4   4      123.06      145.42     14.56 o 
 -10   4   4       65.38       69.33      7.93 o 
  -9   4   4        0.12       -2.92      3.08 o 
  -8   4   4        0.08       -1.89      2.85 o 
  -7   4   4      106.28      119.30      8.34 o 
  -6   4   4      265.47      281.09     16.16 o 
  -5   4   4       29.12       35.67      4.14 o 
  -4   4   4     2667.94     2955.75    149.83 o 
  -3   4   4       39.94       37.98      5.82 o 
  -2   4   4      794.45      857.62     60.83 o 
  -1   4   4      413.70      473.18     17.14 o 
   0   4   4       90.28      105.18      7.12 o 
   1   4   4     1769.64     1779.86     89.72 o 
   2   4   4      256.62      252.04      9.90 o 
   3   4   4      156.15      149.99      7.03 o 
   4   4   4        0.06       -0.11      2.13 o 
   5   4   4     1000.54      992.61    104.78 o 
   6   4   4        0.62        1.83      2.35 o 
   7   4   4       17.40        9.33      3.02 o 
   8   4   4        0.57       -2.36      2.56 o 
   9   4   4       91.10       76.56      7.54 o 
 -12   5   4        0.38       -2.51      6.19 o 
 -11   5   4      105.26      101.35     27.58 o 
 -10   5   4       30.54       34.03      5.67 o 
  -9   5   4        0.12       -2.99      2.94 o 
  -8   5   4        1.26        1.36      3.41 o 
  -7   5   4       89.34       94.52     16.73 o 
  -6   5   4      108.36      123.98     13.36 o 
  -5   5   4     1043.69     1150.61     62.71 o 
  -4   5   4       62.81       72.88      6.03 o 
  -3   5   4      604.14      619.01     32.87 o 
  -2   5   4      236.57      258.06     17.85 o 
  -1   5   4       78.99       85.33      4.10 o 
   0   5   4       27.20       44.91      5.04 o 
   1   5   4       81.71       93.11      5.63 o 
   2   5   4       51.04       60.38      4.13 o 
   3   5   4        0.64       -3.62      2.71 o 
   4   5   4       42.54       48.88      5.54 o 
   5   5   4      162.28      163.30     19.48 o 
   6   5   4      215.58      229.21     27.06 o 
   7   5   4        0.12       -3.80      2.54 o 
   8   5   4        0.78       -0.86      4.12 o 
   9   5   4       11.48       14.48      4.54 o 
 -11   6   4        1.67       -3.15      7.40 o 
 -10   6   4       88.37       92.76     22.72 o 
  -9   6   4       12.91       22.74      4.91 o 
  -8   6   4        2.56       -3.71      3.48 o 
  -7   6   4      184.72      189.47     36.14 o 
  -6   6   4       14.81       14.46      5.24 o 
  -5   6   4        1.38        5.43      3.28 o 
  -4   6   4       58.21       45.29      5.28 o 
  -3   6   4        1.60        1.17      2.17 o 
  -2   6   4       60.04       75.37      3.79 o 
  -1   6   4       86.11       97.37      4.55 o 
   0   6   4       81.06       91.44      4.80 o 
   1   6   4      267.42      306.62     12.13 o 
   2   6   4       30.41       42.86      4.20 o 
   3   6   4       21.70       28.15      3.43 o 
   4   6   4      754.61      788.76     73.93 o 
   5   6   4      477.20      511.41     53.33 o 
   6   6   4       78.48       88.78      8.68 o 
   7   6   4        2.25        0.53      3.33 o 
   8   6   4        6.94        5.63      3.96 o 
   9   6   4        2.23        1.89      3.85 o 
 -11   7   4        0.00       -4.66      4.50 o 
 -10   7   4       62.99       52.16     21.71 o 
  -9   7   4       90.49      102.29     39.05 o 
  -8   7   4       83.70       94.71     26.35 o 
  -7   7   4       23.00       17.09      4.51 o 
  -6   7   4      118.03      108.46     37.13 o 
  -5   7   4      720.85      736.66    129.84 o 
  -4   7   4       14.35       17.26      5.03 o 
  -3   7   4       13.17       17.98      3.97 o 
  -2   7   4       66.13       72.19      5.91 o 
  -1   7   4       52.66       51.48      3.53 o 
   0   7   4        3.64        3.13      2.64 o 
   1   7   4       46.46       50.90      4.26 o 
   2   7   4      227.63      260.94     11.04 o 
   3   7   4        0.02        2.51      2.92 o 
   4   7   4       72.63       87.25      5.42 o 
   5   7   4        5.71        1.20      2.88 o 
   6   7   4      137.88      140.25     17.11 o 
   7   7   4        5.73       10.05      3.56 o 
   8   7   4        5.97        2.54      4.05 o 
 -10   8   4        0.88        1.91     10.71 o 
  -9   8   4        7.44        8.86      4.72 o 
  -8   8   4       26.15       26.51      8.49 o 
  -7   8   4        3.68       -2.19      3.92 o 
  -6   8   4       22.75       14.80      7.82 o 
  -5   8   4      340.92      287.50     45.27 o 
  -4   8   4       10.79       11.19      3.77 o 
  -3   8   4      191.20      172.09      9.29 o 
  -2   8   4        4.06        0.07      3.17 o 
  -1   8   4       22.64       38.33      5.53 o 
   0   8   4      175.67      204.52     17.10 o 
   1   8   4       12.65       12.35      3.20 o 
   2   8   4        2.63        1.85      3.81 o 
   3   8   4       60.19       68.63     11.16 o 
   4   8   4       14.45       13.68      5.56 o 
   5   8   4        4.50        4.16      3.27 o 
   6   8   4       86.89      113.74     17.74 o 
   7   8   4        0.41       -0.39      3.23 o 
  -9   9   4       42.29       41.93     17.33 o 
  -8   9   4       14.26       21.64      9.29 o 
  -7   9   4        6.94        5.60      4.58 o 
  -6   9   4        0.10       -2.13      3.22 o 
  -5   9   4       23.86       17.11      4.04 o 
  -4   9   4      347.09      288.63     49.12 o 
  -3   9   4      127.24      119.94     12.18 o 
  -2   9   4      101.62      105.02      8.23 o 
  -1   9   4        2.11       -0.30      4.58 o 
   0   9   4       20.77       18.00      5.09 o 
   1   9   4        0.37       -2.89      2.82 o 
   2   9   4        0.01       -3.76      2.51 o 
   3   9   4       42.36       50.16      4.73 o 
   4   9   4        0.43       -2.84      3.20 o 
   5   9   4        5.81        2.39      3.39 o 
   6   9   4        1.45        2.06      3.44 o 
   7   9   4       31.70       46.03      8.97 o 
  -8  10   4        2.07        0.81      9.04 o 
  -7  10   4       56.74       55.03     14.89 o 
  -6  10   4        9.20        2.86      3.41 o 
  -5  10   4       35.02       25.12      7.16 o 
  -4  10   4        0.43       -2.47      3.57 o 
  -3  10   4       25.55       24.87      4.54 o 
  -2  10   4        0.34       -0.15      4.32 o 
  -1  10   4        3.76        2.64      4.42 o 
   0  10   4       33.07       30.11      7.17 o 
   1  10   4       11.87        9.61      5.10 o 
   2  10   4       19.93       26.24      5.51 o 
   3  10   4        1.91       -0.20      3.02 o 
   4  10   4        4.42        2.23      3.47 o 
   5  10   4        1.88        1.01      3.44 o 
   6  10   4        0.22        0.27      3.41 o 
  -7  11   4        2.94        4.95     11.69 o 
  -6  11   4        0.35       -1.14      3.51 o 
  -5  11   4       11.29       12.37      9.59 o 
  -4  11   4        1.30       -2.71      3.57 o 
  -3  11   4        0.05       -6.19      9.66 o 
  -2  11   4        0.02       -2.21      4.17 o 
  -1  11   4        0.40       -2.49      4.58 o 
   0  11   4        3.17       -2.15      4.62 o 
   1  11   4       31.96       38.01      6.27 o 
   2  11   4        7.09        8.77      5.73 o 
   3  11   4       45.24       53.17      7.86 o 
   4  11   4        0.01       -1.23      3.42 o 
  -5  12   4        0.10       -3.33      3.79 o 
  -4  12   4        0.12       -6.52      6.34 o 
  -3  12   4       10.05        2.37      5.24 o 
  -2  12   4       23.76       17.88      5.36 o 
  -1  12   4        8.25        9.52      5.03 o 
   0  12   4        0.83        4.60      4.99 o 
   1  12   4       32.62       37.35     14.00 o 
   2  12   4       27.17       25.43      6.91 o 
 -12   1   5        0.02       -7.00      4.96 o 
 -11   1   5        0.55       -3.66      4.56 o 
 -10   1   5        6.22       10.34      4.02 o 
  -9   1   5       54.43       73.82      7.79 o 
  -8   1   5       14.88       10.26      3.40 o 
  -7   1   5      382.02      445.09     16.94 o 
  -6   1   5      346.74      351.54     13.69 o 
  -5   1   5       24.34       24.46      3.83 o 
  -4   1   5       34.32       26.86      3.21 o 
  -3   1   5     4244.94     3810.87    295.08 o 
  -2   1   5        5.17        4.68      4.29 o 
  -1   1   5       12.93       15.20      3.60 o 
   0   1   5       40.24       40.50      3.70 o 
   1   1   5     2340.48     2381.06     70.97 o 
   2   1   5      407.44      412.44     13.79 o 
   3   1   5      156.24      178.57      7.12 o 
   4   1   5      297.84      288.93     13.08 o 
   5   1   5      129.87      103.21      6.00 o 
   6   1   5       65.86       51.37      5.40 o 
   7   1   5       53.27       51.76      5.41 o 
   8   1   5       22.12       25.06      6.46 o 
   9   1   5        2.60        9.77      4.06 o 
 -12   2   5        5.53       -1.52      5.31 o 
 -11   2   5        3.19        0.81      4.06 o 
 -10   2   5       57.95       64.69      9.15 o 
  -9   2   5      437.76      519.74     26.03 o 
  -8   2   5       68.12       77.50      5.96 o 
  -7   2   5      539.60      590.17     26.36 o 
  -6   2   5        8.40        5.80      3.53 o 
  -5   2   5        0.68        1.04      2.11 o 
  -4   2   5      257.88      266.54     12.14 o 
  -3   2   5       22.67       16.95      3.26 o 
  -2   2   5        0.79       -2.35      1.57 o 
  -1   2   5      107.14      102.81      9.49 o 
   0   2   5       27.01       20.22      4.09 o 
   1   2   5      112.56      124.76      4.79 o 
   2   2   5       79.34       74.24      4.06 o 
   3   2   5       19.34       24.15      2.60 o 
   4   2   5       78.69       83.15      5.66 o 
   5   2   5        2.46       -2.55      2.48 o 
   6   2   5        1.39       -2.34      2.47 o 
   7   2   5      108.79      102.15      7.44 o 
   8   2   5        1.05       -1.93      3.22 o 
   9   2   5       10.45        5.24      5.96 o 
 -12   3   5        6.80        4.56      4.70 o 
 -11   3   5       23.50       29.47      6.36 o 
 -10   3   5        0.59        2.74      3.80 o 
  -9   3   5      225.81      268.96     19.11 o 
  -8   3   5        0.36        0.34      3.48 o 
  -7   3   5        9.00        8.91      4.95 o 
  -6   3   5      175.27      172.69     11.20 o 
  -5   3   5     1506.19     1599.11     81.95 o 
  -4   3   5        5.44        6.73      2.29 o 
  -3   3   5      128.04      105.09     11.18 o 
  -2   3   5     2874.80     3090.94    197.91 o 
  -1   3   5      155.05      158.71      9.27 o 
   0   3   5      348.81      356.12     11.97 o 
   1   3   5      158.92      141.67      5.49 o 
   2   3   5      193.82      184.16      7.68 o 
   3   3   5        7.65        8.23      2.33 o 
   4   3   5        0.46       -0.63      2.19 o 
   5   3   5       20.34       19.87      3.93 o 
   6   3   5       35.33       36.93      6.26 o 
   7   3   5        3.59        2.43      2.65 o 
   8   3   5        3.06        7.05      3.84 o 
   9   3   5       12.49        8.87      4.13 o 
 -12   4   5       19.76       11.60      5.88 o 
 -11   4   5        2.29       -0.42      4.03 o 
 -10   4   5       57.07       64.54     11.59 o 
  -9   4   5       51.27       52.91      5.36 o 
  -8   4   5      101.99      120.29     10.50 o 
  -7   4   5      282.13      314.83     18.04 o 
  -6   4   5       57.55       65.20      6.20 o 
  -5   4   5     1074.71     1194.85     61.90 o 
  -4   4   5       92.52       89.73      7.02 o 
  -3   4   5       22.53       27.69      4.05 o 
  -2   4   5      325.58      310.45     22.19 o 
  -1   4   5      230.61      262.86     18.15 o 
   0   4   5      185.48      187.07      7.91 o 
   1   4   5       44.27       54.45      4.30 o 
   2   4   5        1.33        0.77      2.25 o 
   3   4   5      694.23      729.64     30.18 o 
   4   4   5       28.62       24.80      3.69 o 
   5   4   5      101.83      107.37     12.62 o 
   6   4   5       78.92       87.30     12.41 o 
   7   4   5        1.72       -2.72      2.58 o 
   8   4   5       13.86       10.31      3.21 o 
   9   4   5        0.18        1.22      3.53 o 
 -11   5   5       49.00       53.01     19.85 o 
 -10   5   5      168.00      204.45     18.18 o 
  -9   5   5       20.71       28.16      4.62 o 
  -8   5   5        0.71       -2.02      3.59 o 
  -7   5   5        1.20        2.56      7.16 o 
  -6   5   5      178.20      200.95     16.82 o 
  -5   5   5      147.31      154.88     10.69 o 
  -4   5   5       69.57       80.94      6.64 o 
  -3   5   5       56.46       65.19      9.17 o 
  -2   5   5      559.19      587.71     41.16 o 
  -1   5   5      104.59      116.20      9.44 o 
   0   5   5      162.96      184.69     12.51 o 
   1   5   5       61.15       62.22      4.40 o 
   2   5   5       46.17       52.25      4.10 o 
   3   5   5       38.94       49.34      4.14 o 
   4   5   5       52.50       57.89      6.39 o 
   5   5   5      175.12      183.20     19.85 o 
   6   5   5       10.69        9.75      3.67 o 
   7   5   5        0.03       -0.46      2.94 o 
   8   5   5       58.04       54.70      5.05 o 
 -11   6   5        0.52       -2.81      6.29 o 
 -10   6   5       73.78       80.38     14.93 o 
  -9   6   5       15.11       22.60      6.35 o 
  -8   6   5       31.49       27.26      7.88 o 
  -7   6   5       73.35       74.28      8.84 o 
  -6   6   5       46.19       48.65      6.19 o 
  -5   6   5      352.60      413.69     23.39 o 
  -4   6   5       40.66       51.05     10.20 o 
  -3   6   5        0.13        1.04      2.42 o 
  -2   6   5       17.53       20.10      3.16 o 
  -1   6   5      801.98      827.23     37.02 o 
   0   6   5       54.58       72.91      4.97 o 
   1   6   5       52.37       63.55      6.18 o 
   2   6   5       84.49       92.11      5.62 o 
   3   6   5      274.31      295.30     20.74 o 
   4   6   5      388.11      426.47     35.30 o 
   5   6   5       88.36      108.30     13.70 o 
   6   6   5       52.79       63.61      7.41 o 
   7   6   5       46.58       68.40      8.61 o 
   8   6   5        0.27       -2.28      3.42 o 
 -10   7   5       45.82       59.63     26.35 o 
  -9   7   5       50.42       48.04      6.81 o 
  -8   7   5        5.97        0.28      4.14 o 
  -7   7   5      152.91      142.63     27.00 o 
  -6   7   5      102.98       92.04     33.04 o 
  -5   7   5      402.81      409.91     23.48 o 
  -4   7   5       40.40       39.88      6.81 o 
  -3   7   5       84.62       75.33      5.81 o 
  -2   7   5        1.32       -2.52      2.73 o 
  -1   7   5       14.50       14.76      4.77 o 
   0   7   5      155.19      176.80      8.40 o 
   1   7   5      123.41      140.37      9.61 o 
   2   7   5       16.61       13.62      3.55 o 
   3   7   5      112.31      140.27      8.05 o 
   4   7   5      246.96      275.03     21.30 o 
   5   7   5      172.45      183.50     13.32 o 
   6   7   5        5.67        1.04      2.94 o 
   7   7   5        1.12       -0.47      3.24 o 
 -10   8   5        1.41        1.21      6.98 o 
  -9   8   5       17.02       10.89      4.98 o 
  -8   8   5       14.98       12.15      9.17 o 
  -7   8   5       11.10       10.01      4.31 o 
  -6   8   5       90.14       82.48     28.53 o 
  -5   8   5       21.39       23.38      5.76 o 
  -4   8   5      360.12      324.09     31.24 o 
  -3   8   5       50.84       52.23      5.31 o 
  -2   8   5      119.84      121.72      8.52 o 
  -1   8   5      269.12      264.24     13.66 o 
   0   8   5        1.71        0.11      4.90 o 
   1   8   5       10.39       20.08      4.00 o 
   2   8   5       18.72       23.78      3.74 o 
   3   8   5       40.04       57.38      7.61 o 
   4   8   5        2.58       11.63     15.06 o 
   5   8   5       20.98       27.59      4.64 o 
   6   8   5        2.17        3.60      3.20 o 
   7   8   5        1.76        1.81      3.38 o 
  -9   9   5        2.04       -1.63      4.54 o 
  -8   9   5        2.36       -0.70      8.40 o 
  -7   9   5        1.33        0.84      4.51 o 
  -6   9   5       14.54        8.56      3.74 o 
  -5   9   5       10.26        8.63      3.74 o 
  -4   9   5        1.39        2.20      3.49 o 
  -3   9   5        4.35        5.64      5.53 o 
  -2   9   5        1.58        2.70      4.54 o 
  -1   9   5       15.24       22.73      5.08 o 
   0   9   5        0.68       -1.53      4.64 o 
   1   9   5       19.89        6.57      5.86 o 
   2   9   5        1.73       -3.32      3.41 o 
   3   9   5       10.22        7.10      3.65 o 
   4   9   5        1.24        0.88      7.25 o 
   5   9   5       34.33       35.02      4.81 o 
   6   9   5        1.28        2.35      3.40 o 
  -8  10   5        0.42        2.10      3.66 o 
  -7  10   5        6.12        3.49      6.26 o 
  -6  10   5       11.94       11.57      7.00 o 
  -5  10   5        9.44        1.97      3.71 o 
  -4  10   5        0.68       -2.38      7.50 o 
  -3  10   5       29.22       29.79      8.98 o 
  -2  10   5       78.08       73.36      7.35 o 
  -1  10   5        8.28        4.71      4.76 o 
   0  10   5      120.81      122.45      8.99 o 
   1  10   5       52.38       53.83      7.16 o 
   2  10   5        0.32       -6.42      4.74 o 
   3  10   5       10.36       12.28      3.75 o 
   4  10   5        0.20       -1.63      3.44 o 
   5  10   5        6.17        9.63      3.99 o 
  -6  11   5        1.21        1.39      3.75 o 
  -5  11   5        0.50       -0.91      5.33 o 
  -4  11   5        0.36       -4.00      7.41 o 
  -3  11   5        4.88       -1.07      5.39 o 
  -2  11   5        5.65       -1.06      5.33 o 
  -1  11   5        3.57       -4.30      4.87 o 
   0  11   5        0.57        0.13      5.76 o 
   1  11   5        0.54       -4.41      4.85 o 
   2  11   5        1.77       -2.49     13.28 o 
   3  11   5        2.80       10.44      5.90 o 
  -4  12   5        2.86        4.19      5.66 o 
  -3  12   5        0.09       -8.14      5.97 o 
  -2  12   5        2.65        6.03      6.30 o 
  -1  12   5        0.71        0.54      9.49 o 
   0  12   5        4.06       -0.57      7.43 o 
   1  12   5        5.06        4.35      6.56 o 
 -12   0   6        0.04       -5.87      8.71 o 
 -11   0   6        6.21       -7.76      7.48 o 
 -10   0   6        1.52       -5.65      6.70 o 
  -9   0   6     1154.46     1362.62    105.86 o 
  -8   0   6     1170.08     1419.86     72.96 o 
  -7   0   6        3.65        5.03      4.05 o 
  -6   0   6       61.85       58.70      8.27 o 
  -5   0   6        7.13        6.00      6.34 o 
  -4   0   6        4.70        2.27      6.19 o 
  -3   0   6       13.14        4.27      4.48 o 
  -2   0   6      397.97      444.05     33.08 o 
  -1   0   6      152.81      140.64     13.45 o 
   0   0   6       73.91       64.11      5.29 o 
   1   0   6      123.19      109.48      6.99 o 
   2   0   6        0.01       -1.81      2.53 o 
   3   0   6        7.26        4.73      2.98 o 
   4   0   6        4.17       -1.68      4.23 o 
   5   0   6       36.66       21.79      5.27 o 
   6   0   6       50.63       36.99      6.72 o 
   7   0   6       51.85       48.15      7.87 o 
   8   0   6        2.69       -2.62      4.29 o 
   9   0   6        8.85       11.84      6.33 o 
 -12   1   6       22.76       30.90      7.38 o 
 -11   1   6        0.55       -4.87      5.12 o 
 -10   1   6        3.06       -4.44      4.78 o 
  -9   1   6      206.49      238.34     12.38 o 
  -8   1   6       25.19       27.67      4.48 o 
  -7   1   6      208.96      211.68      9.19 o 
  -6   1   6       93.16       88.41      5.80 o 
  -5   1   6      502.76      519.73     22.46 o 
  -4   1   6      953.13      956.35     39.82 o 
  -3   1   6       13.17        3.84      6.95 o 
  -2   1   6       30.78       41.45      5.20 o 
  -1   1   6        0.57       -2.21      3.35 o 
   0   1   6        0.24       -3.32      2.42 o 
   1   1   6      171.43      203.40      7.75 o 
   2   1   6       71.45       70.28      3.96 o 
   3   1   6       79.11       76.04      4.13 o 
   4   1   6        0.08       -1.64      2.38 o 
   5   1   6       22.15       17.56      3.88 o 
   6   1   6       75.63       60.22      5.50 o 
   7   1   6       24.43       21.32      4.33 o 
   8   1   6        7.54        9.00      5.21 o 
 -12   2   6       21.10        9.47      6.50 o 
 -11   2   6        6.89        2.54      5.40 o 
 -10   2   6      203.28      246.47     17.63 o 
  -9   2   6        2.50        4.66      3.90 o 
  -8   2   6       40.47       57.20      5.65 o 
  -7   2   6       46.88       45.64      5.73 o 
  -6   2   6       24.18       21.28      4.41 o 
  -5   2   6        7.51        6.22      3.60 o 
  -4   2   6        4.65        3.99      2.61 o 
  -3   2   6      357.67      349.77     15.46 o 
  -2   2   6        1.44       -2.54      3.17 o 
  -1   2   6      109.81      107.32      7.82 o 
   0   2   6      132.43      126.76      6.80 o 
   1   2   6      353.14      362.89     13.63 o 
   2   2   6       99.42      106.64      5.72 o 
   3   2   6       54.80       56.43      3.81 o 
   4   2   6       11.29       11.32      2.57 o 
   5   2   6        0.16        0.44      2.50 o 
   6   2   6       21.27       14.06      3.55 o 
   7   2   6        1.83        0.95      3.06 o 
   8   2   6        3.25        6.00      3.84 o 
 -12   3   6        0.29       -5.76      5.72 o 
 -11   3   6        0.00       -1.68      4.14 o 
 -10   3   6        0.32        3.08      3.92 o 
  -9   3   6       34.22       41.68      5.28 o 
  -8   3   6       76.22       87.61     17.15 o 
  -7   3   6      881.98      894.10     47.05 o 
  -6   3   6       13.21       13.13      4.19 o 
  -5   3   6      149.50      145.65     10.01 o 
  -4   3   6      114.27      114.00      6.45 o 
  -3   3   6      293.87      316.57     14.29 o 
  -2   3   6       42.36       36.02      3.40 o 
  -1   3   6      272.94      289.03     11.14 o 
   0   3   6      131.17      121.38      6.03 o 
   1   3   6      114.72      121.53      5.96 o 
   2   3   6        0.62        3.91      2.52 o 
   3   3   6       39.50       37.53      3.49 o 
   4   3   6       66.75       65.88      6.61 o 
   5   3   6       20.26       28.84      3.54 o 
   6   3   6       14.50       10.04      3.02 o 
   7   3   6       15.86       15.57      4.23 o 
   8   3   6        0.14       -2.03      3.42 o 
 -12   4   6       39.76       36.71      9.40 o 
 -11   4   6        0.60       -0.91      5.76 o 
 -10   4   6        8.79        5.38      4.24 o 
  -9   4   6       87.96      109.44      9.40 o 
  -8   4   6      294.65      345.73     20.04 o 
  -7   4   6      286.60      314.10     18.57 o 
  -6   4   6      364.91      364.60     20.94 o 
  -5   4   6        0.05        1.67      3.50 o 
  -4   4   6        9.34        9.51      2.89 o 
  -3   4   6      174.20      190.55     13.37 o 
  -2   4   6      188.35      184.66     17.93 o 
  -1   4   6      198.98      216.07     15.66 o 
   0   4   6      385.16      374.35     16.51 o 
   1   4   6       14.65       17.53      2.94 o 
   2   4   6      541.51      605.94     22.06 o 
   3   4   6       90.56      100.94      5.63 o 
   4   4   6      206.54      204.16     15.12 o 
   5   4   6        0.09       -1.14      2.25 o 
   6   4   6       13.65       14.31      4.09 o 
   7   4   6        0.41        2.31      2.85 o 
   8   4   6        6.21        5.97      6.40 o 
 -11   5   6       32.61       42.96      8.63 o 
 -10   5   6       15.19       19.03      9.88 o 
  -9   5   6        8.67        5.87      4.21 o 
  -8   5   6       96.24      105.31      8.89 o 
  -7   5   6      654.02      743.44     39.85 o 
  -6   5   6        5.65        9.33      4.54 o 
  -5   5   6       24.90       25.74      8.79 o 
  -4   5   6       26.65       38.56      6.52 o 
  -3   5   6       12.53       19.53      6.21 o 
  -2   5   6       62.36       72.70      4.37 o 
  -1   5   6      216.83      208.94     13.89 o 
   0   5   6       81.67       74.58      5.55 o 
   1   5   6        2.57        0.42      2.73 o 
   2   5   6       96.65       93.98      5.77 o 
   3   5   6      364.92      394.72     19.33 o 
   4   5   6      283.64      297.87     20.46 o 
   5   5   6        0.11        1.54      2.59 o 
   6   5   6        0.85       -2.28      3.45 o 
   7   5   6        2.75        4.71      3.38 o 
   8   5   6        0.62       -2.24      3.82 o 
 -11   6   6        0.10        2.58      4.57 o 
 -10   6   6       18.69       24.37      6.90 o 
  -9   6   6        0.01       -3.09      4.22 o 
  -8   6   6      177.40      185.63     12.80 o 
  -7   6   6      538.87      578.77     37.00 o 
  -6   6   6     1852.42     1988.33    102.14 o 
  -5   6   6        9.53       12.25      3.73 o 
  -4   6   6       54.19       55.27      5.74 o 
  -3   6   6       84.33       99.14      9.28 o 
  -2   6   6       42.81       57.14      5.14 o 
  -1   6   6       25.59       29.97      4.19 o 
   0   6   6       23.96       23.65      3.70 o 
   1   6   6       44.12       57.13      8.71 o 
   2   6   6       14.61       17.64      3.71 o 
   3   6   6      164.13      176.94      8.48 o 
   4   6   6       74.12       88.99      6.98 o 
   5   6   6       21.97       23.97      3.54 o 
   6   6   6        6.36        2.01      2.84 o 
   7   6   6       10.44       17.82      5.48 o 
 -10   7   6        0.45       -0.46      5.00 o 
  -9   7   6       65.32       74.14     14.07 o 
  -8   7   6        4.33       -0.71      4.27 o 
  -7   7   6        4.62        2.14      4.02 o 
  -6   7   6       65.49       72.24     14.98 o 
  -5   7   6      214.57      217.41     14.31 o 
  -4   7   6       33.71       42.94      4.65 o 
  -3   7   6       54.39       61.83      5.34 o 
  -2   7   6       42.23       37.20      7.29 o 
  -1   7   6        0.01       -1.74      4.54 o 
   0   7   6        9.07       15.96      3.71 o 
   1   7   6        8.32       19.67      3.77 o 
   2   7   6       16.29       26.99      3.98 o 
   3   7   6      403.71      465.77     42.33 o 
   4   7   6       90.93       95.52      5.85 o 
   5   7   6       12.78       17.11      3.51 o 
   6   7   6        7.09       10.28      3.28 o 
  -9   8   6       31.22       41.04     14.74 o 
  -8   8   6       21.45       15.23      5.47 o 
  -7   8   6       23.48       28.23      5.55 o 
  -6   8   6        5.59        4.37      4.19 o 
  -5   8   6      255.62      243.79     17.59 o 
  -4   8   6       81.00       83.74      6.21 o 
  -3   8   6       12.96        7.51      5.82 o 
  -2   8   6      164.58      152.93     11.46 o 
  -1   8   6      131.09      130.02      9.12 o 
   0   8   6        2.47       -1.73      4.30 o 
   1   8   6       50.03       62.75      5.35 o 
   2   8   6        0.86        5.81      3.38 o 
   3   8   6       32.00       51.53      6.62 o 
   4   8   6        3.45        2.41      3.56 o 
   5   8   6        2.14       -2.30      4.70 o 
   6   8   6        4.30        4.12      3.57 o 
  -9   9   6        2.11       -1.03      5.54 o 
  -8   9   6        0.27       -3.57      7.75 o 
  -7   9   6        0.60       -3.33      4.26 o 
  -6   9   6        9.07        5.00      3.63 o 
  -5   9   6       60.31       62.15     11.03 o 
  -4   9   6       79.81       65.50     14.39 o 
  -3   9   6       40.37       39.48      7.52 o 
  -2   9   6        0.00        1.70      6.10 o 
  -1   9   6       12.29       15.99      5.36 o 
   0   9   6        2.49       -1.31      4.84 o 
   1   9   6       18.62       25.27      6.03 o 
   2   9   6       79.09      123.85     14.38 o 
   3   9   6        3.08        0.93      4.33 o 
   4   9   6        6.14        9.82     21.92 o 
   5   9   6        3.44       10.68      4.16 o 
  -7  10   6        0.06       -5.32      3.59 o 
  -6  10   6        3.49       -0.70      3.72 o 
  -5  10   6        2.48        5.07      5.64 o 
  -4  10   6        9.19        8.47      5.91 o 
  -3  10   6        2.72        1.72      6.03 o 
  -2  10   6        2.16       -0.45      5.96 o 
  -1  10   6        0.17       -5.22      4.67 o 
   0  10   6        4.62        0.67      5.15 o 
   1  10   6       16.04       20.39      6.12 o 
   2  10   6       44.77       81.66     11.47 o 
   3  10   6        0.67        0.02      6.71 o 
   4  10   6        4.76        8.00      3.94 o 
  -6  11   6       10.07        1.98      5.54 o 
  -5  11   6        4.99       -0.84      5.52 o 
  -4  11   6       16.67       12.04      6.35 o 
  -3  11   6       37.27       40.92      8.12 o 
  -2  11   6       30.34       39.19     17.59 o 
  -1  11   6        2.39       -4.06      4.95 o 
   0  11   6       10.45        6.95      5.61 o 
   1  11   6        8.14       14.46      6.04 o 
   2  11   6        6.47        4.51      5.94 o 
 -12   1   7       23.38       15.56      7.41 o 
 -11   1   7        3.17       11.38      6.59 o 
 -10   1   7       46.52       66.97      8.60 o 
  -9   1   7      335.83      379.36     23.35 o 
  -8   1   7      132.96      139.35      8.59 o 
  -7   1   7        0.09       -2.03      3.14 o 
  -6   1   7      303.29      293.20     13.93 o 
  -5   1   7      180.12      160.55     10.33 o 
  -4   1   7        3.76        7.49      4.30 o 
  -3   1   7      115.79       91.62     21.23 o 
  -2   1   7      167.58      173.71     11.60 o 
  -1   1   7      219.88      241.97     14.37 o 
   0   1   7        0.29       -1.62      2.25 o 
   1   1   7        0.17       -1.21      2.80 o 
   2   1   7      170.12      168.30      8.12 o 
   3   1   7      210.76      197.27     10.72 o 
   4   1   7       39.03       28.67      7.82 o 
   5   1   7       99.22       78.13      6.46 o 
   6   1   7      134.90      118.78      8.47 o 
   7   1   7        4.76       -1.22      5.31 o 
   8   1   7        0.25        2.58      3.99 o 
 -12   2   7       78.86       99.03     23.61 o 
 -11   2   7      149.99      175.02     32.43 o 
 -10   2   7      396.93      482.92     32.39 o 
  -9   2   7      111.24      144.70      8.98 o 
  -8   2   7        4.17       -0.02      3.66 o 
  -7   2   7      163.07      152.45     10.77 o 
  -6   2   7        0.20       -1.38      3.30 o 
  -5   2   7       33.92       33.72      4.08 o 
  -4   2   7      569.04      507.24     21.97 o 
  -3   2   7      136.26      114.91     10.62 o 
  -2   2   7       79.60       92.96     11.22 o 
  -1   2   7      151.56      134.47      7.94 o 
   0   2   7       84.08       90.15      6.04 o 
   1   2   7        3.59        0.46      2.93 o 
   2   2   7       10.26       14.56      2.85 o 
   3   2   7        0.01       -3.46      2.31 o 
   4   2   7       35.15       27.64      4.01 o 
   5   2   7        0.03       -1.83      3.15 o 
   6   2   7        1.16       -2.51      2.98 o 
   7   2   7        0.78        0.48      3.26 o 
 -12   3   7       11.62        6.87      8.95 o 
 -11   3   7        6.76       -2.82      5.55 o 
 -10   3   7       36.18       57.34      8.58 o 
  -9   3   7       36.94       37.31      5.36 o 
  -8   3   7      116.58      126.79      9.73 o 
  -7   3   7       16.73       23.39      4.95 o 
  -6   3   7        0.46        0.55      4.91 o 
  -5   3   7       45.11       45.51      5.33 o 
  -4   3   7        8.30        7.58      5.60 o 
  -3   3   7       24.23       23.12      5.25 o 
  -2   3   7      126.78      110.67     30.47 o 
  -1   3   7       14.39       18.74      2.51 o 
   0   3   7        7.49        8.36      4.74 o 
   1   3   7      369.14      391.32     14.95 o 
   2   3   7       67.03       68.10      4.75 o 
   3   3   7        1.07       -0.51      2.63 o 
   4   3   7       49.91       56.52      4.34 o 
   5   3   7       23.34       22.72      3.82 o 
   6   3   7       10.15        9.17      3.94 o 
   7   3   7        1.17        7.08      3.82 o 
 -11   4   7       50.38       68.33      7.01 o 
 -10   4   7       28.48       23.56      5.11 o 
  -9   4   7       21.87       27.16      6.04 o 
  -8   4   7      859.11      893.33     47.42 o 
  -7   4   7       10.55       11.01      4.37 o 
  -6   4   7      136.93      137.90     10.34 o 
  -5   4   7       64.78       69.25     12.70 o 
  -4   4   7       26.56       25.20      6.19 o 
  -3   4   7        1.11        1.55      2.14 o 
  -2   4   7       46.39       44.19      3.59 o 
  -1   4   7      156.40      154.14     15.89 o 
   0   4   7       47.77       54.55      5.20 o 
   1   4   7      391.47      404.25     15.50 o 
   2   4   7       24.09       28.30      3.81 o 
   3   4   7      124.03      132.02      6.71 o 
   4   4   7       24.55       27.34      3.91 o 
   5   4   7       35.57       58.20      7.76 o 
   6   4   7        1.94        0.32      2.74 o 
   7   4   7        5.00       10.00      3.95 o 
 -11   5   7        2.93        5.59      6.59 o 
 -10   5   7       14.25       20.29      5.14 o 
  -9   5   7       26.71       25.58      5.81 o 
  -8   5   7      137.85      138.50     10.65 o 
  -7   5   7      138.40      139.69     10.77 o 
  -6   5   7       83.79       81.36     12.23 o 
  -5   5   7        7.46        9.52      3.59 o 
  -4   5   7       50.08       46.17      5.12 o 
  -3   5   7      207.97      214.03     41.39 o 
  -2   5   7        9.16        6.26      2.83 o 
  -1   5   7       66.19       72.92      5.97 o 
   0   5   7       42.19       46.21      5.03 o 
   1   5   7      104.17      103.95      6.23 o 
   2   5   7      311.57      343.64     13.74 o 
   3   5   7       31.28       42.11      5.23 o 
   4   5   7       78.25       92.35      6.84 o 
   5   5   7       31.32       62.34     10.41 o 
   6   5   7        0.28       -0.33      2.96 o 
   7   5   7        2.24        0.99      3.90 o 
 -10   6   7        1.13       -0.18      5.61 o 
  -9   6   7       30.16       29.24      6.10 o 
  -8   6   7      229.04      236.86     22.59 o 
  -7   6   7      326.08      362.81     21.37 o 
  -6   6   7      173.85      186.04     12.75 o 
  -5   6   7        0.02       -2.40      2.92 o 
  -4   6   7      207.83      215.03     25.51 o 
  -3   6   7       30.58       38.97      4.26 o 
  -2   6   7       56.66       60.59      9.38 o 
  -1   6   7        7.12        1.33      5.70 o 
   0   6   7       35.03       43.18      5.29 o 
   1   6   7       95.94      102.22      6.13 o 
   2   6   7        9.83        6.79      3.20 o 
   3   6   7       18.94       20.01      3.66 o 
   4   6   7       24.10       24.89      3.77 o 
   5   6   7        6.09        1.36      2.94 o 
   6   6   7        0.17        1.19      2.72 o 
 -10   7   7       10.81        9.48      5.52 o 
  -9   7   7       88.01      107.81     32.90 o 
  -8   7   7        3.10        5.95      4.67 o 
  -7   7   7       11.68        7.82      4.38 o 
  -6   7   7      111.44      128.61     14.66 o 
  -5   7   7        6.35        9.42      5.35 o 
  -4   7   7        1.04        0.19      3.02 o 
  -3   7   7        4.72        3.80      5.32 o 
  -2   7   7       70.12       77.38      8.59 o 
  -1   7   7       76.72       81.83      9.07 o 
   0   7   7        0.01       -4.80      4.32 o 
   1   7   7       16.92       16.77      3.79 o 
   2   7   7      226.18      271.21     11.73 o 
   3   7   7        1.60       -0.18      3.16 o 
   4   7   7       30.72       34.95      4.24 o 
   5   7   7        1.67       -0.16      3.03 o 
  -9   8   7       63.87       55.02     17.90 o 
  -8   8   7      136.48      126.62     16.61 o 
  -7   8   7       26.63       26.42      7.32 o 
  -6   8   7       10.63        6.95      4.97 o 
  -5   8   7       28.77       30.30      4.67 o 
  -4   8   7        0.11       -1.96      5.47 o 
  -3   8   7        0.11        1.18      5.54 o 
  -2   8   7        0.00       -3.54      5.52 o 
  -1   8   7       70.87       78.46      9.49 o 
   0   8   7        7.99       13.46      5.43 o 
   1   8   7        0.96       -0.74      4.46 o 
   2   8   7       72.52      100.19      6.92 o 
   3   8   7        8.19       16.20      8.84 o 
   4   8   7        1.19        4.69      8.95 o 
   5   8   7        9.84       19.67      4.92 o 
  -8   9   7       75.99       81.31     25.06 o 
  -7   9   7       51.46       48.13      6.16 o 
  -6   9   7       20.75       25.62      4.69 o 
  -5   9   7        0.66       -6.86      6.72 o 
  -4   9   7       40.44       47.09      7.80 o 
  -3   9   7        3.20       -6.65      5.71 o 
  -2   9   7      122.77      138.93     11.65 o 
  -1   9   7       51.43       38.86      6.51 o 
   0   9   7       13.88       14.84      5.65 o 
   1   9   7       88.26      128.42     10.01 o 
   2   9   7        0.37       -0.74      4.87 o 
   3   9   7        4.38        0.96      5.61 o 
   4   9   7        8.02       14.88      8.97 o 
  -7  10   7        2.21        1.92      4.01 o 
  -6  10   7      101.80      107.62     17.87 o 
  -5  10   7       49.22       50.39     15.10 o 
  -4  10   7        3.14       -2.89      5.22 o 
  -3  10   7       26.75       30.33     12.59 o 
  -2  10   7       16.04       21.68     12.84 o 
  -1  10   7       45.04       42.22      8.69 o 
   0  10   7        5.17        8.29      5.64 o 
   1  10   7       16.44       11.03      6.19 o 
   2  10   7       17.57       35.19      7.34 o 
  -4  11   7       32.38       41.30      8.39 o 
  -3  11   7       20.80        7.16      6.09 o 
  -2  11   7        1.05       -7.21      5.91 o 
  -1  11   7        3.74        3.14      7.00 o 
   0  11   7       13.11        8.89      8.97 o 
 -12   0   8       14.70        3.44      9.56 o 
 -11   0   8       16.62       11.95      9.25 o 
 -10   0   8       14.53       10.80      8.29 o 
  -9   0   8        0.15        4.21      5.85 o 
  -8   0   8       10.48        8.59      6.16 o 
  -7   0   8      100.81      102.93      9.26 o 
  -6   0   8      177.51      173.14     16.94 o 
  -5   0   8      401.63      381.96     29.65 o 
  -4   0   8      116.12       82.18      9.97 o 
  -2   0   8        0.90       -0.38      7.42 o 
  -1   0   8      209.83      218.63     19.85 o 
   0   0   8       38.37       53.27      5.66 o 
   1   0   8      101.60       95.80     10.90 o 
   2   0   8      141.57      136.66     13.45 o 
   3   0   8        6.50        7.19      5.16 o 
   4   0   8       18.58       20.13      5.72 o 
   5   0   8       58.83       51.42      8.44 o 
   6   0   8        0.12        0.96      5.04 o 
   7   0   8        2.51        1.11      5.21 o 
 -12   1   8       10.17        8.48      7.71 o 
 -11   1   8       19.47       27.10      7.29 o 
 -10   1   8       79.33       86.45     14.03 o 
  -9   1   8        0.50        0.24      4.47 o 
  -8   1   8        7.23       -0.98      3.51 o 
  -7   1   8        1.93       -0.79      3.99 o 
  -6   1   8       33.34       23.67      4.94 o 
  -5   1   8      229.59      206.55     10.62 o 
  -4   1   8      133.87       94.95      8.26 o 
  -3   1   8       21.82       20.07      9.89 o 
  -2   1   8      137.80      148.55     11.30 o 
  -1   1   8      265.60      289.91     13.34 o 
   0   1   8      713.04      775.84     31.30 o 
   1   1   8        5.90        4.85      3.41 o 
   2   1   8       37.41       51.38      5.91 o 
   3   1   8        9.47        6.68      6.22 o 
   4   1   8      192.22      159.51     10.22 o 
   5   1   8       15.63       10.66      5.18 o 
   6   1   8        5.23       -2.49      3.21 o 
   7   1   8        2.51        4.65      3.94 o 
 -12   2   8        4.47       -4.35      6.82 o 
 -11   2   8       17.31       24.75      7.49 o 
 -10   2   8      166.11      177.66     13.58 o 
  -9   2   8       70.18       73.93      6.83 o 
  -8   2   8        8.29        4.43      3.50 o 
  -7   2   8       39.78       46.55      6.17 o 
  -6   2   8       19.81       20.10      4.73 o 
  -5   2   8        9.81        3.22      3.33 o 
  -4   2   8        0.06       -2.32      2.15 o 
  -3   2   8        0.62       -3.77      9.26 o 
  -2   2   8       58.68       74.55     10.97 o 
  -1   2   8      555.58      630.10     26.09 o 
   0   2   8        5.85        6.65      3.98 o 
   1   2   8      665.89      705.54     28.54 o 
   2   2   8       19.51       17.48      3.58 o 
   3   2   8        6.48        5.55      4.22 o 
   4   2   8        4.20        5.52      3.70 o 
   5   2   8       64.98       69.90      6.64 o 
   6   2   8        4.13        5.69      3.94 o 
 -11   3   8       57.91       63.99      9.09 o 
 -10   3   8        4.40        3.21      4.49 o 
  -9   3   8       74.86       81.57      7.10 o 
  -8   3   8       75.19       86.95      8.22 o 
  -7   3   8        0.61       -2.12      3.61 o 
  -6   3   8       13.59        9.77      4.84 o 
  -5   3   8        0.64       -2.19      2.85 o 
  -4   3   8        1.87        1.70      2.62 o 
  -3   3   8       58.04       48.02      6.56 o 
  -2   3   8       29.53       28.63      3.96 o 
  -1   3   8       49.26       58.04      5.63 o 
   0   3   8        0.71       -1.50      3.64 o 
   1   3   8      257.59      270.82     12.63 o 
   2   3   8       16.65       10.36      3.71 o 
   3   3   8       33.03       34.22      4.29 o 
   4   3   8        6.12       10.33      3.31 o 
   5   3   8       23.92       21.39      4.53 o 
   6   3   8        8.12       13.81      4.06 o 
 -11   4   8        0.54       -2.80      4.84 o 
 -10   4   8        0.74        1.76      4.41 o 
  -9   4   8      390.77      379.34     22.25 o 
  -8   4   8       46.83       35.14      6.16 o 
  -7   4   8       34.17       35.55      5.63 o 
  -6   4   8       40.89       37.06      5.38 o 
  -5   4   8      105.66      111.86      8.58 o 
  -4   4   8       61.93       61.52      6.16 o 
  -3   4   8        0.14        2.19      2.61 o 
  -2   4   8      740.51      673.35     94.23 o 
  -1   4   8       36.61       25.75      6.56 o 
   0   4   8        5.89        0.59      3.69 o 
   1   4   8       62.54       76.72      6.14 o 
   2   4   8      605.15      730.11     32.95 o 
   3   4   8       17.99       16.53      3.21 o 
   4   4   8        5.53        6.71      3.26 o 
   5   4   8       19.78       27.02      4.91 o 
   6   4   8        0.39        2.19      3.93 o 
 -11   5   8        7.47        9.12      5.14 o 
 -10   5   8        0.00       -0.20      4.25 o 
  -9   5   8       20.90       27.12      5.84 o 
  -8   5   8      195.43      194.27     13.10 o 
  -7   5   8       98.37       92.22      8.36 o 
  -6   5   8        2.55        1.95      3.83 o 
  -5   5   8       80.32       87.32      7.63 o 
  -4   5   8       54.67       60.55      5.97 o 
  -3   5   8       55.93       58.95      8.82 o 
  -2   5   8      108.60      100.07     15.00 o 
  -1   5   8       60.43       77.20     10.18 o 
   0   5   8        0.18       -4.18      2.78 o 
   1   5   8        3.79       -2.54      3.01 o 
   2   5   8        0.43       -1.58      2.89 o 
   3   5   8       33.91       42.81      4.24 o 
   4   5   8        0.08       -3.93      2.62 o 
   5   5   8        1.23        1.43      3.04 o 
 -10   6   8       10.02       11.42     10.48 o 
  -9   6   8        0.25       -1.83      4.21 o 
  -8   6   8      259.84      245.57     15.96 o 
  -7   6   8        0.72       -0.29      5.31 o 
  -6   6   8       72.05       70.87      7.03 o 
  -5   6   8        0.19       -3.74      3.34 o 
  -4   6   8       70.06       77.97      5.90 o 
  -3   6   8      238.10      214.54     19.22 o 
  -2   6   8        5.80       -2.22      4.84 o 
  -1   6   8       48.75       41.38      7.34 o 
   0   6   8       15.10       15.83      3.90 o 
   1   6   8        5.22        5.15      3.07 o 
   2   6   8       21.68       17.19      3.76 o 
   3   6   8       24.25       25.35      3.95 o 
   4   6   8        5.17        6.51      3.12 o 
   5   6   8        0.37        2.29      2.96 o 
  -9   7   8        5.52        1.99      4.86 o 
  -8   7   8      116.37      110.33     10.06 o 
  -7   7   8       57.91       58.73      7.27 o 
  -6   7   8       14.75       14.21      9.79 o 
  -5   7   8        3.25       -5.52      6.56 o 
  -4   7   8        6.15       -0.91      5.16 o 
  -3   7   8      222.90      205.07     13.67 o 
  -2   7   8        0.61        0.52      5.21 o 
  -1   7   8       84.03       87.91     12.23 o 
   0   7   8        0.00        0.73      6.35 o 
   1   7   8       60.52       81.91      7.19 o 
   2   7   8        0.15        1.97      3.24 o 
   3   7   8       59.64       91.26      6.12 o 
   4   7   8        0.51       -3.86      3.16 o 
  -8   8   8       92.27       79.39      9.76 o 
  -7   8   8       72.19       68.63      8.08 o 
  -6   8   8        2.75       -1.46      3.54 o 
  -5   8   8        0.45        1.47      6.04 o 
  -4   8   8        0.45       -0.76      5.71 o 
  -3   8   8       26.23       23.65      6.55 o 
  -2   8   8        0.31       -6.47      5.53 o 
  -1   8   8      136.97      139.46     11.53 o 
   0   8   8       47.92       56.66      7.05 o 
   1   8   8       34.95       48.13      6.84 o 
   2   8   8        1.28        1.52      6.06 o 
   3   8   8        5.60       11.26      3.86 o 
  -7   9   8       20.26       21.30      5.02 o 
  -6   9   8       21.00        9.89      6.22 o 
  -5   9   8        0.56        5.21      6.58 o 
  -4   9   8        1.92       -0.60      5.89 o 
  -3   9   8       25.73       19.08      7.04 o 
  -2   9   8        9.52       16.39      6.59 o 
  -1   9   8        7.94       11.10     16.49 o 
   0   9   8      126.18      165.14     13.46 o 
   1   9   8        4.23        2.72      5.24 o 
   2   9   8       11.82       15.20      5.90 o 
  -5  10   8        0.90       -5.23      5.74 o 
  -4  10   8       36.30       39.06      8.22 o 
  -3  10   8        2.10       -9.25      6.17 o 
  -2  10   8       10.84        3.17      6.76 o 
  -1  10   8        2.50        0.68      7.18 o 
   0  10   8       13.91       20.43      6.48 o 
 -11   1   9       29.62       24.53      7.07 o 
 -10   1   9       77.23       92.08      9.51 o 
  -9   1   9       37.49       41.08      6.39 o 
  -8   1   9       22.39       18.20      4.77 o 
  -7   1   9       51.62       57.43      8.58 o 
  -6   1   9      127.16      109.92      9.02 o 
  -5   1   9       10.60        2.51      5.52 o 
  -3   1   9       22.33       14.19     10.99 o 
  -2   1   9       61.39       92.69      9.72 o 
  -1   1   9       12.76       16.33      7.43 o 
   0   1   9      235.41      257.42     15.79 o 
   1   1   9        0.00       -1.66      3.64 o 
   2   1   9        4.48        8.73      4.16 o 
   3   1   9       74.45       74.73      6.81 o 
   4   1   9        2.69        3.46      3.76 o 
   5   1   9        9.61       10.62      4.37 o 
 -11   2   9        1.25        2.79      5.98 o 
 -10   2   9        0.00        0.32      5.12 o 
  -9   2   9       39.93       32.14      5.92 o 
  -8   2   9        1.40       -2.46      4.52 o 
  -7   2   9        3.26       -0.06      4.18 o 
  -6   2   9       78.29       55.52      6.22 o 
  -5   2   9        8.29        6.26      3.56 o 
  -4   2   9        1.37       -2.68      2.58 o 
  -3   2   9       11.88        7.89      4.06 o 
  -2   2   9       14.97       13.84      8.31 o 
  -1   2   9      411.12      503.63     21.48 o 
   0   2   9     1218.93     1414.31     55.55 o 
   1   2   9        5.36        2.60      4.36 o 
   2   2   9        1.19       -2.11      3.26 o 
   3   2   9      105.26       98.67      7.86 o 
   4   2   9        3.75        2.25      3.81 o 
   5   2   9        0.43        3.03      6.12 o 
 -11   3   9        8.38       12.89     11.24 o 
 -10   3   9       81.79       93.20     18.69 o 
  -9   3   9       80.05       81.53      7.22 o 
  -8   3   9        0.38       -6.45      4.97 o 
  -7   3   9      176.51      181.94     24.62 o 
  -6   3   9       87.38       85.78      7.71 o 
  -5   3   9       60.38       54.25      5.88 o 
  -4   3   9      112.77       97.56      7.58 o 
  -3   3   9       17.63       20.38      4.98 o 
  -2   3   9      209.05      160.84     58.63 o 
  -1   3   9       35.83       41.82      5.33 o 
   0   3   9       86.16       95.81      6.91 o 
   1   3   9       12.02        9.67      3.72 o 
   2   3   9       97.82       88.92      8.03 o 
   3   3   9        0.45       -2.33      3.72 o 
   4   3   9        8.42        4.96      3.80 o 
   5   3   9        2.57       -1.20      3.85 o 
 -10   4   9       98.63      104.90     13.04 o 
  -9   4   9        4.43        3.63      4.59 o 
  -8   4   9       69.21       64.43      7.45 o 
  -7   4   9        8.69        2.62      3.84 o 
  -6   4   9       43.28       37.75      5.44 o 
  -5   4   9        2.69       -3.34      5.90 o 
  -4   4   9        8.53        4.60      7.71 o 
  -3   4   9       46.65       31.06      6.99 o 
  -2   4   9      140.90      115.47     26.70 o 
  -1   4   9      228.84      173.17     63.22 o 
   0   4   9        3.72        2.67      3.76 o 
   1   4   9      203.84      244.93     14.23 o 
   2   4   9       16.69       17.76      4.08 o 
   3   4   9       13.45       24.90      4.10 o 
   4   4   9        4.86        8.86      4.88 o 
   5   4   9        3.13       -1.36      6.28 o 
 -10   5   9       43.99       58.03      7.96 o 
  -9   5   9       24.37       21.39      5.52 o 
  -8   5   9       25.15       20.38      5.23 o 
  -7   5   9        2.46       -3.61      3.42 o 
  -6   5   9        1.63       -0.97      6.06 o 
  -5   5   9       18.69       16.51      9.85 o 
  -4   5   9        7.02        7.47      3.25 o 
  -3   5   9        6.77        5.93      5.80 o 
  -2   5   9       36.29       29.93      8.66 o 
  -1   5   9        0.08       -0.58      3.65 o 
   0   5   9       15.02       21.68      6.09 o 
   1   5   9       11.52       15.61      4.24 o 
   2   5   9        4.96        4.48      3.61 o 
   3   5   9       12.09       10.18      3.31 o 
   4   5   9        7.38        8.84      5.67 o 
  -9   6   9        5.37       -2.65      6.17 o 
  -8   6   9       18.48       17.40      5.49 o 
  -7   6   9       38.91       40.99      6.05 o 
  -6   6   9        0.89       -2.12      3.55 o 
  -5   6   9        5.52       -0.06      4.64 o 
  -4   6   9       18.84       17.41      6.13 o 
  -3   6   9       51.73       42.56      8.26 o 
  -2   6   9      141.13      110.87     22.53 o 
  -1   6   9       40.35       31.82      7.21 o 
   0   6   9       41.32       49.95     20.25 o 
   1   6   9       31.03       42.28      4.58 o 
   2   6   9        0.99       -2.10      4.77 o 
   3   6   9        0.13        0.01      3.17 o 
   4   6   9        0.00        1.85      3.52 o 
  -8   7   9        0.04       -3.12      4.08 o 
  -7   7   9       10.07       12.44      5.32 o 
  -6   7   9       51.81       57.05      6.75 o 
  -5   7   9       14.59        9.99      6.66 o 
  -4   7   9        3.86        8.99      5.96 o 
  -3   7   9       15.71       27.83      9.95 o 
  -2   7   9        4.74       -7.86      9.93 o 
  -1   7   9        0.78        0.40      8.03 o 
   0   7   9        0.05        3.79      5.18 o 
   1   7   9       24.35       24.24      6.37 o 
   2   7   9       17.87       29.84      4.84 o 
   3   7   9        1.10        2.50      3.67 o 
  -7   8   9        0.69       -0.27      4.36 o 
  -6   8   9       30.00       26.89     11.51 o 
  -5   8   9       36.44       24.55      6.77 o 
  -4   8   9        2.92        4.35      6.06 o 
  -3   8   9       42.69       37.96      7.07 o 
  -2   8   9        4.38        1.87      5.99 o 
  -1   8   9        6.28        2.02      5.36 o 
   0   8   9       11.93       17.79      6.14 o 
   1   8   9       16.09       13.49      6.37 o 
   2   8   9        5.36       13.60      4.53 o 
  -6   9   9        0.74       -4.73     10.90 o 
  -5   9   9        5.55        4.15      6.16 o 
  -4   9   9        5.11        4.48      6.84 o 
  -3   9   9       25.95       26.81      7.50 o 
  -2   9   9        1.00       -4.31      5.84 o 
  -1   9   9        9.45        9.74      6.49 o 
   0   9   9        1.78       -0.67      7.01 o 
 -10   0  10       10.48       12.94      7.12 o 
  -9   0  10        0.16       -0.04      5.23 o 
  -8   0  10       68.43       59.35      9.35 o 
  -7   0  10      130.37      100.63     11.44 o 
  -5   0  10      224.95      141.63     12.69 o 
  -4   0  10        0.92       -0.68      3.04 o 
  -2   0  10     1865.67     2355.61    164.48 o 
  -1   0  10       52.13       70.45     12.10 o 
   0   0  10      116.91      125.63     13.94 o 
   1   0  10       57.58       62.73      9.88 o 
   2   0  10       20.36       17.71      6.85 o 
   3   0  10        3.05        6.99      5.95 o 
   4   0  10        0.00       -0.72      5.34 o 
 -10   1  10        2.83        6.52      5.22 o 
  -9   1  10        8.40        6.97      4.35 o 
  -8   1  10       30.32       24.82      4.92 o 
  -7   1  10        0.05       -2.08      3.97 o 
  -6   1  10      109.60       87.74     10.22 o 
  -5   1  10        0.12       -4.03      2.68 o 
  -4   1  10        3.01        1.35      2.85 o 
  -3   1  10        6.69        6.10      5.46 o 
  -2   1  10      200.75      233.14     11.83 o 
  -1   1  10       77.07       89.86      9.37 o 
   0   1  10       25.15       39.72      6.49 o 
   1   1  10        0.64       -2.48      4.10 o 
   2   1  10       43.98       48.24     11.33 o 
   3   1  10        5.41        3.49      4.03 o 
   4   1  10        3.61        3.93      3.81 o 
 -10   2  10       84.67       89.79      9.10 o 
  -9   2  10       10.70        6.00      3.91 o 
  -8   2  10       71.74       66.49      9.01 o 
  -7   2  10       14.42        7.69      4.20 o 
  -6   2  10       14.19       11.18      3.91 o 
  -5   2  10      113.88       90.99     12.48 o 
  -4   2  10      138.05      100.17     26.90 o 
  -3   2  10        0.01       -4.16      2.77 o 
  -2   2  10       14.87       12.78      4.98 o 
  -1   2  10      387.51      471.87     20.53 o 
   0   2  10        9.50       13.26      5.66 o 
   1   2  10        1.13        0.44      3.95 o 
   2   2  10        0.39       -2.08      3.65 o 
   3   2  10       15.76       14.90      4.64 o 
   4   2  10        0.28       -3.92      3.49 o 
 -10   3  10      118.46      109.28      9.76 o 
  -9   3  10        0.08       -0.90      4.27 o 
  -8   3  10       20.60       19.16      7.58 o 
  -7   3  10       62.79       54.27      6.57 o 
  -6   3  10      123.57      106.58      8.72 o 
  -5   3  10        1.64       -2.41      5.16 o 
  -4   3  10        5.99        5.77      4.75 o 
  -3   3  10       35.23       15.54      4.68 o 
  -2   3  10       14.72       18.32      7.33 o 
  -1   3  10       27.90       30.31      5.03 o 
   0   3  10        1.68       -2.81      4.60 o 
   1   3  10       38.47       40.19      6.24 o 
   2   3  10        2.88       -1.69      3.85 o 
   3   3  10        2.16        4.36      4.30 o 
   4   3  10        9.42       16.12      4.83 o 
 -10   4  10        5.14        1.10      5.01 o 
  -9   4  10       67.43       69.54      8.12 o 
  -8   4  10       40.93       45.06     12.07 o 
  -7   4  10        6.10        3.04      6.43 o 
  -6   4  10       67.39       61.57      6.53 o 
  -5   4  10       42.64       41.77     14.94 o 
  -4   4  10      152.87       94.68     10.76 o 
  -3   4  10       85.86       69.89     21.83 o 
  -2   4  10       15.00        9.72     10.85 o 
  -1   4  10       16.43       17.70      4.79 o 
   0   4  10       27.65       40.69      6.35 o 
   1   4  10        4.14        5.99      4.79 o 
   2   4  10       35.55       33.67      6.02 o 
   3   4  10        4.53        0.72      4.22 o 
  -9   5  10        2.23        2.95      4.77 o 
  -8   5  10       26.85       21.34      5.33 o 
  -7   5  10       30.61       34.92      5.57 o 
  -6   5  10        5.19        1.61      3.65 o 
  -5   5  10        4.65       -8.93      7.21 o 
  -4   5  10      158.50      126.40     38.73 o 
  -3   5  10        3.27        0.78      4.33 o 
  -2   5  10        0.57        9.52      4.03 o 
  -1   5  10        0.58       -3.44      5.35 o 
   0   5  10       96.27       79.23     54.38 o 
   1   5  10        4.95        6.31      4.25 o 
   2   5  10       17.70       22.86      5.62 o 
   3   5  10        1.34        2.70      7.79 o 
  -8   6  10        9.14        6.71      4.49 o 
  -7   6  10        1.23        1.65      3.94 o 
  -6   6  10        2.19       -0.49      3.38 o 
  -5   6  10       60.79       50.08     11.44 o 
  -4   6  10       59.93       39.83      6.65 o 
  -3   6  10        6.94        5.53      4.59 o 
  -2   6  10        9.69        4.78      4.10 o 
  -1   6  10        0.20        6.98      4.10 o 
   0   6  10       35.40       42.19     24.43 o 
   1   6  10       17.29       26.22      9.53 o 
   2   6  10        3.35       -3.23      4.46 o 
  -7   7  10       26.49       20.75     12.16 o 
  -6   7  10       16.23       -1.40     10.65 o 
  -5   7  10        0.18        0.48      5.24 o 
  -4   7  10        1.53       -1.80      5.18 o 
  -3   7  10       34.76       25.51      6.44 o 
  -2   7  10       16.98        7.54      5.38 o 
  -1   7  10        4.65        5.75      5.04 o 
   0   7  10        7.06        8.09      4.61 o 
   1   7  10       14.96       23.85     10.02 o 
  -5   8  10        0.94       -0.25      5.70 o 
  -4   8  10       14.27       11.00     10.87 o 
  -3   8  10        1.88       -0.40      5.77 o 
  -2   8  10        0.98       -4.01      5.54 o 
  -1   8  10       13.55       10.33      6.02 o 
  -9   1  11       12.63       13.03      4.46 o 
  -8   1  11       30.57       27.10      4.64 o 
  -7   1  11        5.31        3.78      4.44 o 
  -6   1  11        0.95       -2.86      3.32 o 
  -5   1  11        9.20        7.98      3.46 o 
  -4   1  11        0.01       -3.49      2.72 o 
  -3   1  11      105.53       52.77     55.40 o 
  -2   1  11        6.29        0.83      5.98 o 
  -1   1  11       11.30       16.79      5.85 o 
   0   1  11        2.67        6.92      5.19 o 
   1   1  11        7.60        5.98      4.75 o 
   2   1  11        0.58        0.04      3.98 o 
  -9   2  11       36.96       30.23      5.18 o 
  -8   2  11       47.95       49.17      8.18 o 
  -7   2  11       78.15       51.40     12.66 o 
  -6   2  11       75.76       55.54      6.05 o 
  -5   2  11        7.21        7.46      3.30 o 
  -4   2  11       56.32       40.34     14.02 o 
  -2   2  11       87.82      104.16     15.05 o 
  -1   2  11        6.91        2.54      5.63 o 
   0   2  11       45.01       65.03     16.61 o 
   1   2  11        0.53       -4.06      4.23 o 
   2   2  11        1.17       -0.76      4.15 o 
  -9   3  11        2.43        5.00      5.04 o 
  -8   3  11        0.67       -0.36      3.66 o 
  -7   3  11       20.59       23.35      7.43 o 
  -6   3  11        9.76        6.44      3.61 o 
  -5   3  11        9.96        5.28      3.10 o 
  -4   3  11        0.13        0.74      4.00 o 
  -3   3  11       41.95       36.63     21.02 o 
  -2   3  11        1.25       -1.39      2.22 o 
  -1   3  11       16.89        4.15      5.42 o 
   0   3  11       15.08       20.33      6.06 o 
   1   3  11        0.52       -1.62      6.43 o 
   2   3  11        8.67        4.09      4.58 o 
  -8   4  11        8.86        3.54      5.90 o 
  -7   4  11        0.00        0.53      3.61 o 
  -6   4  11       27.35       24.66      6.17 o 
  -5   4  11       15.51        2.59      6.04 o 
  -4   4  11        0.13        0.91      4.23 o 
  -3   4  11        4.41        4.97      3.84 o 
  -2   4  11        3.04        4.55      5.75 o 
  -1   4  11        7.38        9.00      3.13 o 
   0   4  11       18.57       14.25      5.69 o 
   1   4  11       14.21       17.74      5.41 o 
  -8   5  11       15.26        7.97      4.37 o 
  -7   5  11        7.72       -1.07      7.32 o 
  -6   5  11        7.66       -4.14      7.86 o 
  -5   5  11       33.99       12.44      7.25 o 
  -4   5  11        1.57        3.84      4.00 o 
  -3   5  11        3.23        9.10      8.88 o 
  -2   5  11        0.06        2.10      3.20 o 
  -1   5  11        1.74        2.00      2.44 o 
   0   5  11        1.14        6.56      2.47 o 
   1   5  11        0.17      -10.59      7.06 o 
  -6   6  11       10.60        0.40      8.86 o 
  -5   6  11        0.00       -4.39      8.50 o 
  -4   6  11       11.29        6.96      9.28 o 
  -3   6  11        6.10        2.36      4.23 o 
  -2   6  11       10.36       14.17      9.66 o 
  -1   6  11        0.42        4.49      9.15 o 
  -4   7  11        4.91       -3.25      6.61 o 
  -3   7  11        3.20        0.09      4.74 o 
  -8   0  12       40.34       34.80      7.33 o 
  -7   0  12        1.87       -0.36      3.76 o 
  -2   0  12      195.90      295.47     26.85 o 
  -1   0  12        0.32       11.31      8.44 o 
   0   0  12       54.75       73.95     11.99 o 
  -8   1  12       15.75       18.37      4.14 o 
  -7   1  12       13.59       19.17      5.57 o 
  -6   1  12       17.19       18.22      5.17 o 
  -5   1  12       51.60       39.33     19.77 o 
  -4   1  12        0.26        2.42      2.70 o 
  -3   1  12      156.77       65.97     76.55 o 
  -2   1  12       35.44       45.42      8.38 o 
  -1   1  12        4.89        3.14      5.63 o 
   0   1  12        1.29       -3.94      4.69 o 
  -7   2  12        9.37       10.76      5.08 o 
  -6   2  12        2.60        3.59      3.21 o 
  -5   2  12       49.80       46.13     18.67 o 
  -4   2  12        5.13        2.87      3.02 o 
  -3   2  12        0.34        1.83      2.15 o 
  -2   2  12        0.03        0.95      5.54 o 
  -1   2  12        9.22        7.64     10.85 o 
   0   2  12        3.98        6.49      8.04 o 
  -7   3  12       36.75       28.18     10.62 o 
  -6   3  12        0.39        0.68      3.17 o 
  -5   3  12       55.68       35.07      6.21 o 
  -4   3  12       60.35       52.81     29.96 o 
  -3   3  12        7.35        3.30      2.62 o 
  -2   3  12       10.81        7.93      2.36 o 
  -6   4  12        4.71        2.59      5.93 o 
  -5   4  12       28.63       15.60      5.65 o 
  -4   4  12       41.90       37.63     19.07 o 
  -3   4  12        0.43        3.47      2.73 o 
  -2   4  12        0.26        1.10      2.36 o 
                                                 
